# Supplementary material for: catena-Poly[(triaqua­cadmium)-μ-5-hy­droxy­isophthalato-κ3 O 1,O 1′:O 3]
Source: Acta Crystallogr Sect E Struct Rep Online. 2011 Oct 22;67(Pt 11):m1560. doi: 10.1107/S160053681104236X (PMC3246980; doi:10.1107/S160053681104236X)
Supplement: Supplementary file 1 [file e-67-m1560-sup1.cif]

##############################################################################
#                                                                            #
# This CIF contains the data in a paper accepted for publication in          #
# Acta Crystallographica Section E. It conforms to the requirements of       #
# Notes for Authors for Acta Crystallographica Section E, and has been       #
# peer reviewed under the auspices of the IUCr Commission on Journals.       #
#                                                                            #
# Full details of the Crystallographic Information File format               #
# are given in the paper "The Crystallographic Information File (CIF):       #
# a New Standard Archive File for Crystallography" by S. R. Hall, F. H.      #
# Allen and I. D. Brown [Acta Cryst. (1991), A47, 655-685].                  #
#                                                                            #
# The current version of the core CIF dictionary is obtainable from          #
# ftp://ftp.iucr.org/pub/cif_core.dic.                                       #
#                                                                            #
# Software is freely available for graphical display of the structure(s)     #
# in this CIF. For information consult the CIF software page                 #
# http://www.iucr.org/resources/cif/software.                                #
#                                                                            #
# This file may be used for bona fide research purposes within the           #
# scientific community so long as proper attribution is given to the journal # 
# article from which it was obtained.                                        #
#                                                                            #
##############################################################################
data_I
_audit_creation_method     SHELXL-97
_chemical_name_systematic
;
<i>catena</i>-Poly[(triaquacadmium)-\m-5-hydroxyisophthalato-
\k^3^<i>O</i>^1^,<i>O</i>^1'^:<i>O</i>^3^]
;
_chemical_name_common     ?
_chemical_formula_moiety     ?
_chemical_formula_sum     'C8 H10 Cd O8'
_chemical_formula_iupac     '[Cd (C8 H4 O5) (H2 O)3]'
_chemical_formula_weight     346.56
_chemical_melting_point     ?
_symmetry_cell_setting     orthorhombic
_symmetry_space_group_name_H-M     'P b c a'
_symmetry_space_group_name_hall     '-P 2ac 2ab'
loop_
    _symmetry_equiv_pos_as_xyz
    'x, y, z'
    '-x+1/2, -y, z+1/2'
    'x+1/2, -y+1/2, -z'
    '-x, y+1/2, -z+1/2'
    '-x, -y, -z'
    'x-1/2, y, -z-1/2'
    '-x-1/2, y-1/2, z'
    'x, -y-1/2, z-1/2'
_cell_length_a     8.027(3)
_cell_length_b     13.582(5)
_cell_length_c     19.591(7)
_cell_angle_alpha     90.00
_cell_angle_beta     90.00
_cell_angle_gamma     90.00
_cell_volume     2135.7(14)
_cell_formula_units_Z     8
_cell_measurement_reflns_used     5687
_cell_measurement_theta_min     3.13
_cell_measurement_theta_max     25.02
_cell_measurement_temperature     296(2)
_cell_special_details     4
_exptl_crystal_description     prism
_exptl_crystal_colour     colourless
_exptl_crystal_size_max     0.23
_exptl_crystal_size_mid     0.20
_exptl_crystal_size_min     0.18
_exptl_crystal_density_diffrn     2.156
_exptl_crystal_density_meas     ?
_exptl_crystal_density_method     'not measured'
_exptl_crystal_F_000     1360
_exptl_absorpt_coefficient_mu     2.075
_exptl_absorpt_correction_type     multi-scan
_exptl_absorpt_process_details     '(SADABS; Sheldrick, 1996)'
_exptl_absorpt_correction_T_min     0.647
_exptl_absorpt_correction_T_max     0.702
_exptl_special_details     ?
_diffrn_ambient_temperature     296(2)
_diffrn_radiation_type     MoK\a
_diffrn_radiation_wavelength     0.71073
_diffrn_radiation_source     'fine-focus sealed tube'
_diffrn_radiation_monochromator     graphite
_diffrn_measurement_device_type     'Bruker SMART CCD'
_diffrn_measurement_method     'phi and omega scans'
_diffrn_detector_area_resol_mean     ?
_diffrn_reflns_number     17155
_diffrn_reflns_av_R_equivalents     0.0738
_diffrn_reflns_av_sigmaI/netI     0.0303
_diffrn_reflns_theta_min     3.13
_diffrn_reflns_theta_max     25.02
_diffrn_reflns_theta_full     25.02
_diffrn_measured_fraction_theta_max     0.995
_diffrn_measured_fraction_theta_full     0.995
_diffrn_reflns_limit_h_min     -9
_diffrn_reflns_limit_h_max     9
_diffrn_reflns_limit_k_min     -16
_diffrn_reflns_limit_k_max     16
_diffrn_reflns_limit_l_min     -23
_diffrn_reflns_limit_l_max     23
_diffrn_standards_number     ?
_diffrn_standards_interval_count     ?
_diffrn_standards_interval_time     ?
_diffrn_standards_decay_%     ?
_refine_special_details
;
Refinement of <i>F</i>^2^ against ALL reflections. The weighted <i>R</i>-factor
<i>wR</i> and goodness of fit <i>S</i> are based on <i>F</i>^2^, conventional
<i>R</i>-factors <i>R</i> are based on <i>F</i>, with <i>F</i> set to zero for
negative <i>F</i>^2^. The threshold expression of <i>F</i>^2^ >
\s(<i>F</i>^2^) is used only for calculating <i>R</i>-factors(gt) <i>etc</i>.
and is not relevant to the choice of reflections for refinement.
<i>R</i>-factors based on <i>F</i>^2^ are statistically about twice as large
as those based on <i>F</i>, and <i>R</i>- factors based on ALL data will be
even larger.
;
_reflns_number_total     1874
_reflns_number_gt     1781
_reflns_threshold_expression     I>2\s(I)
_refine_ls_structure_factor_coef     Fsqd
_refine_ls_matrix_type     full
_refine_ls_R_factor_all     0.0245
_refine_ls_R_factor_gt     0.0234
_refine_ls_wR_factor_gt     0.0618
_refine_ls_wR_factor_ref     0.0630
_refine_ls_goodness_of_fit_ref     1.004
_refine_ls_restrained_S_all     1.001
_refine_ls_number_reflns     1874
_refine_ls_number_parameters     176
_refine_ls_number_restraints     10
_refine_ls_hydrogen_treatment     mixed
_refine_ls_weighting_scheme     calc
_refine_ls_weighting_details
         'calc w=1/[\s^2^(Fo^2^)+(0.0300P)^2^+2.1470P] where P=(Fo^2^+2Fc^2^)/3'
_atom_sites_solution_hydrogens     geom
_atom_sites_solution_primary     direct
_atom_sites_solution_secondary     difmap
_refine_ls_shift/su_max     0.002
_refine_ls_shift/su_mean     0.000
_refine_diff_density_max     0.636
_refine_diff_density_min     -0.477
_refine_ls_extinction_method     'SHELXL97 (Sheldrick, 2008)'
_refine_ls_extinction_coef     0.0042(2)
_refine_ls_extinction_expression
                                  'Fc^*^=kFc[1+0.001xFc^2^\l^3^/sin(2\q)]^-1/4^'
loop_
    _atom_type_symbol
    _atom_type_description
    _atom_type_scat_dispersion_real
    _atom_type_scat_dispersion_imag
    _atom_type_scat_source
    'C' 'C' 0.0033 0.0016
                         'International Tables Vol C Tables 4.2.6.8 and 6.1.1.4'
    'H' 'H' 0.0000 0.0000
                         'International Tables Vol C Tables 4.2.6.8 and 6.1.1.4'
    'O' 'O' 0.0106 0.0060
                         'International Tables Vol C Tables 4.2.6.8 and 6.1.1.4'
    'Cd' 'Cd' -0.8075 1.2024
                         'International Tables Vol C Tables 4.2.6.8 and 6.1.1.4'
_computing_data_collection     'SMART (Bruker, 1999)'
_computing_cell_refinement     'SAINT (Bruker, 1999)'
_computing_data_reduction     'SAINT (Bruker, 1999)'
_computing_structure_solution     'SHELXS97 (Sheldrick, 2008)'
_computing_structure_refinement     'SHELXL97 (Sheldrick, 2008)'
_computing_molecular_graphics     'SHELXTL (Sheldrick, 2008)'
_computing_publication_material     'SHELXTL (Sheldrick, 2008)'
loop_
    _atom_site_type_symbol
    _atom_site_label
    _atom_site_fract_x
    _atom_site_fract_y
    _atom_site_fract_z
    _atom_site_U_iso_or_equiv
    _atom_site_adp_type
    _atom_site_calc_flag
    _atom_site_refinement_flags
    _atom_site_occupancy
    _atom_site_symmetry_multiplicity
    _atom_site_disorder_assembly
    _atom_site_disorder_group
    Cd Cd1 0.24003(2) 0.627985(11) 0.051993(8) 0.02196(12) Uani d . 1 1 . .
    O O1 0.2744(2) 0.47757(12) 0.10249(8) 0.0306(4) Uani d . 1 1 . .
    O O2 0.3061(2) 0.60170(12) 0.17270(8) 0.0291(4) Uani d . 1 1 . .
    O O3 0.2644(2) 0.48696(15) 0.42628(10) 0.0439(5) Uani d . 1 1 . .
    O O4 0.3590(3) 0.33884(15) 0.44912(8) 0.0398(5) Uani d . 1 1 . .
    O O5 0.5561(2) 0.19980(12) 0.22523(8) 0.0363(4) Uani d D 1 1 . .
    H H5A 0.601(4) 0.169(2) 0.2588(11) 0.054 Uiso d D 1 1 . .
    O O6 -0.0295(2) 0.64996(15) 0.08972(9) 0.0364(4) Uani d D 1 1 . .
    H H6A -0.039(4) 0.664(2) 0.1324(6) 0.055 Uiso d D 1 1 . .
    H H6B -0.100(3) 0.6046(18) 0.0802(14) 0.055 Uiso d D 1 1 . .
    O O7 0.5220(3) 0.62281(14) 0.03440(14) 0.0509(6) Uani d D 1 1 . .
    H H7B 0.579(4) 0.5698(14) 0.0398(18) 0.076 Uiso d D 1 1 . .
    H H7A 0.587(3) 0.6668(17) 0.0178(18) 0.076 Uiso d D 1 1 . .
    O O8 0.2910(3) 0.79576(13) 0.05101(9) 0.0365(4) Uani d D 1 1 . .
    H H8A 0.257(3) 0.8459(18) 0.0741(17) 0.055 Uiso d D 1 1 . .
    H H8B 0.3899(19) 0.808(2) 0.0371(15) 0.055 Uiso d D 1 1 . .
    C C1 0.3094(3) 0.51031(15) 0.16111(10) 0.0222(5) Uani d . 1 1 . .
    C C2 0.3560(3) 0.43938(15) 0.21601(11) 0.0212(4) Uani d . 1 1 . .
    C C3 0.3239(3) 0.45950(16) 0.28430(11) 0.0229(5) Uani d . 1 1 . .
    H H3 0.2752 0.5189 0.2970 0.027 Uiso calc R 1 1 . .
    C C4 0.3659(3) 0.38923(15) 0.33382(11) 0.0222(5) Uani d . 1 1 . .
    C C5 0.4416(3) 0.30120(16) 0.31452(11) 0.0250(5) Uani d . 1 1 . .
    H H5 0.4676 0.2541 0.3473 0.030 Uiso calc R 1 1 . .
    C C6 0.4780(3) 0.28385(17) 0.24653(11) 0.0243(5) Uani d . 1 1 . .
    C C7 0.4336(3) 0.35181(17) 0.19718(11) 0.0235(5) Uani d . 1 1 . .
    H H7 0.4555 0.3390 0.1514 0.028 Uiso calc R 1 1 . .
    C C8 0.3255(3) 0.40683(18) 0.40740(11) 0.0259(5) Uani d . 1 1 . .
loop_
    _atom_site_aniso_label
    _atom_site_aniso_U_11
    _atom_site_aniso_U_22
    _atom_site_aniso_U_33
    _atom_site_aniso_U_12
    _atom_site_aniso_U_13
    _atom_site_aniso_U_23
    Cd1 0.02666(16) 0.02087(17) 0.01835(16) 0.00125(6) -0.00444(6) 0.00390(5)
    O1 0.0507(10) 0.0204(8) 0.0207(8) -0.0003(7) -0.0092(7) 0.0013(6)
    O2 0.0432(10) 0.0181(7) 0.0261(8) -0.0005(8) -0.0100(8) 0.0009(7)
    O3 0.0584(13) 0.0363(11) 0.0370(10) 0.0048(9) 0.0181(9) -0.0067(9)
    O4 0.0525(12) 0.0485(11) 0.0185(8) 0.0138(10) 0.0072(7) 0.0065(7)
    O5 0.0566(12) 0.0295(9) 0.0228(8) 0.0199(8) -0.0079(8) -0.0036(7)
    O6 0.0338(10) 0.0444(10) 0.0309(9) -0.0040(8) 0.0052(8) -0.0034(8)
    O7 0.0292(11) 0.0421(13) 0.0815(16) 0.0072(8) 0.0138(11) 0.0168(10)
    O8 0.0405(10) 0.0221(9) 0.0469(11) -0.0029(8) 0.0122(8) -0.0071(7)
    C1 0.0245(11) 0.0203(11) 0.0218(11) -0.0009(9) -0.0020(9) 0.0010(8)
    C2 0.0227(11) 0.0202(10) 0.0207(10) -0.0024(9) -0.0023(8) 0.0018(8)
    C3 0.0255(11) 0.0201(11) 0.0229(10) 0.0004(9) -0.0002(9) 0.0003(8)
    C4 0.0239(11) 0.0243(11) 0.0184(11) -0.0032(9) -0.0007(9) 0.0013(8)
    C5 0.0309(12) 0.0229(11) 0.0212(11) 0.0012(9) -0.0038(9) 0.0047(9)
    C6 0.0284(11) 0.0204(11) 0.0241(11) 0.0035(9) -0.0038(9) -0.0007(8)
    C7 0.0291(12) 0.0250(10) 0.0164(10) 0.0013(10) -0.0012(9) -0.0004(8)
    C8 0.0235(11) 0.0336(12) 0.0207(11) -0.0043(10) 0.0026(9) -0.0006(10)
_geom_special_details
;
All e.s.d.'s (except the e.s.d. in the dihedral angle between two l.s. planes)
are estimated using the full covariance matrix. The cell e.s.d.'s are taken
into account individually in the estimation of e.s.d.'s in distances, angles
and torsion angles; correlations between e.s.d.'s in cell parameters are only
used when they are defined by crystal symmetry. An approximate (isotropic)
treatment of cell e.s.d.'s is used for estimating e.s.d.'s involving l.s.
planes.
;
loop_
    _geom_bond_atom_site_label_1
    _geom_bond_atom_site_label_2
    _geom_bond_site_symmetry_2
    _geom_bond_distance
    _geom_bond_publ_flag
    Cd1 O4 2_564 2.2129(17) ?
    Cd1 O1 . 2.2865(17) ?
    Cd1 O7 . 2.290(2) ?
    Cd1 O6 . 2.306(2) ?
    Cd1 O8 . 2.315(2) ?
    Cd1 O2 . 2.4496(18) ?
    Cd1 C1 . 2.726(2) ?
    O1 C1 . 1.263(3) ?
    O2 C1 . 1.262(3) ?
    O3 C8 . 1.250(3) ?
    O4 C8 . 1.262(3) ?
    O4 Cd1 2_565 2.2129(17) ?
    O5 C6 . 1.368(3) ?
    O5 H5A . 0.857(10) ?
    O6 H6A . 0.861(10) ?
    O6 H6B . 0.855(10) ?
    O7 H7B . 0.860(10) ?
    O7 H7A . 0.856(10) ?
    O8 H8A . 0.862(10) ?
    O8 H8B . 0.857(10) ?
    C1 C2 . 1.492(3) ?
    C2 C3 . 1.389(3) ?
    C2 C7 . 1.392(3) ?
    C3 C4 . 1.402(3) ?
    C3 H3 . 0.9300 ?
    C4 C5 . 1.394(3) ?
    C4 C8 . 1.497(3) ?
    C5 C6 . 1.384(3) ?
    C5 H5 . 0.9300 ?
    C6 C7 . 1.383(3) ?
    C7 H7 . 0.9300 ?
loop_
    _geom_angle_atom_site_label_1
    _geom_angle_atom_site_label_2
    _geom_angle_atom_site_label_3
    _geom_angle_site_symmetry_1
    _geom_angle_site_symmetry_3
    _geom_angle
    _geom_angle_publ_flag
    O4 Cd1 O1 2_564 . 128.26(7) ?
    O4 Cd1 O7 2_564 . 102.96(9) ?
    O1 Cd1 O7 . . 85.33(7) ?
    O4 Cd1 O6 2_564 . 85.89(7) ?
    O1 Cd1 O6 . . 95.16(7) ?
    O7 Cd1 O6 . . 168.36(8) ?
    O4 Cd1 O8 2_564 . 81.69(7) ?
    O1 Cd1 O8 . . 149.51(7) ?
    O7 Cd1 O8 . . 81.63(7) ?
    O6 Cd1 O8 . . 92.35(7) ?
    O4 Cd1 O2 2_564 . 170.62(7) ?
    O1 Cd1 O2 . . 54.97(5) ?
    O7 Cd1 O2 . . 85.81(8) ?
    O6 Cd1 O2 . . 84.98(7) ?
    O8 Cd1 O2 . . 96.50(6) ?
    O4 Cd1 C1 2_564 . 155.06(7) ?
    O1 Cd1 C1 . . 27.43(6) ?
    O7 Cd1 C1 . . 84.16(8) ?
    O6 Cd1 C1 . . 90.92(7) ?
    O8 Cd1 C1 . . 123.19(7) ?
    O2 Cd1 C1 . . 27.56(6) ?
    C1 O1 Cd1 . . 96.07(13) ?
    C1 O2 Cd1 . . 88.52(12) ?
    C8 O4 Cd1 . 2_565 111.35(15) ?
    C6 O5 H5A . . 111(2) ?
    Cd1 O6 H6A . . 115(2) ?
    Cd1 O6 H6B . . 117(2) ?
    H6A O6 H6B . . 108.3(16) ?
    Cd1 O7 H7B . . 122(2) ?
    Cd1 O7 H7A . . 130(2) ?
    H7B O7 H7A . . 107.9(16) ?
    Cd1 O8 H8A . . 136(2) ?
    Cd1 O8 H8B . . 111.2(19) ?
    H8A O8 H8B . . 107.6(15) ?
    O2 C1 O1 . . 120.34(19) ?
    O2 C1 C2 . . 120.71(19) ?
    O1 C1 C2 . . 118.95(19) ?
    O2 C1 Cd1 . . 63.92(11) ?
    O1 C1 Cd1 . . 56.50(11) ?
    C2 C1 Cd1 . . 174.35(15) ?
    C3 C2 C7 . . 120.40(19) ?
    C3 C2 C1 . . 121.38(19) ?
    C7 C2 C1 . . 118.22(19) ?
    C2 C3 C4 . . 119.2(2) ?
    C2 C3 H3 . . 120.4 ?
    C4 C3 H3 . . 120.4 ?
    C5 C4 C3 . . 120.1(2) ?
    C5 C4 C8 . . 119.52(19) ?
    C3 C4 C8 . . 120.4(2) ?
    C6 C5 C4 . . 119.95(19) ?
    C6 C5 H5 . . 120.0 ?
    C4 C5 H5 . . 120.0 ?
    O5 C6 C7 . . 117.51(19) ?
    O5 C6 C5 . . 122.17(19) ?
    C7 C6 C5 . . 120.3(2) ?
    C6 C7 C2 . . 120.01(19) ?
    C6 C7 H7 . . 120.0 ?
    C2 C7 H7 . . 120.0 ?
    O3 C8 O4 . . 122.0(2) ?
    O3 C8 C4 . . 120.6(2) ?
    O4 C8 C4 . . 117.4(2) ?
loop_
    _geom_torsion_atom_site_label_1
    _geom_torsion_atom_site_label_2
    _geom_torsion_atom_site_label_3
    _geom_torsion_atom_site_label_4
    _geom_torsion_site_symmetry_1
    _geom_torsion_site_symmetry_2
    _geom_torsion_site_symmetry_3
    _geom_torsion_site_symmetry_4
    _geom_torsion
    _geom_torsion_publ_flag
    O4 Cd1 O1 C1 2_564 . . . -170.85(13) ?
    O7 Cd1 O1 C1 . . . . 86.31(15) ?
    O6 Cd1 O1 C1 . . . . -82.01(14) ?
    O8 Cd1 O1 C1 . . . . 21.6(2) ?
    O2 Cd1 O1 C1 . . . . -1.84(13) ?
    O4 Cd1 O2 C1 2_564 . . . 115.2(4) ?
    O1 Cd1 O2 C1 . . . . 1.83(13) ?
    O7 Cd1 O2 C1 . . . . -85.41(14) ?
    O6 Cd1 O2 C1 . . . . 101.73(14) ?
    O8 Cd1 O2 C1 . . . . -166.47(14) ?
    Cd1 O2 C1 O1 . . . . -3.1(2) ?
    Cd1 O2 C1 C2 . . . . 176.31(19) ?
    Cd1 O1 C1 O2 . . . . 3.4(2) ?
    Cd1 O1 C1 C2 . . . . -176.08(17) ?
    O4 Cd1 C1 O2 2_564 . . . -159.52(16) ?
    O1 Cd1 C1 O2 . . . . -176.8(2) ?
    O7 Cd1 C1 O2 . . . . 92.13(15) ?
    O6 Cd1 C1 O2 . . . . -77.29(14) ?
    O8 Cd1 C1 O2 . . . . 16.12(17) ?
    O4 Cd1 C1 O1 2_564 . . . 17.2(2) ?
    O7 Cd1 C1 O1 . . . . -91.12(15) ?
    O6 Cd1 C1 O1 . . . . 99.46(14) ?
    O8 Cd1 C1 O1 . . . . -167.13(13) ?
    O2 Cd1 C1 O1 . . . . 176.8(2) ?
    O4 Cd1 C1 C2 2_564 . . . 54.7(16) ?
    O1 Cd1 C1 C2 . . . . 37.4(15) ?
    O7 Cd1 C1 C2 . . . . -53.7(16) ?
    O6 Cd1 C1 C2 . . . . 136.9(16) ?
    O8 Cd1 C1 C2 . . . . -129.7(16) ?
    O2 Cd1 C1 C2 . . . . -145.8(17) ?
    O2 C1 C2 C3 . . . . 29.9(3) ?
    O1 C1 C2 C3 . . . . -150.7(2) ?
    Cd1 C1 C2 C3 . . . . 173.9(15) ?
    O2 C1 C2 C7 . . . . -150.0(2) ?
    O1 C1 C2 C7 . . . . 29.5(3) ?
    Cd1 C1 C2 C7 . . . . -5.9(17) ?
    C7 C2 C3 C4 . . . . -2.0(3) ?
    C1 C2 C3 C4 . . . . 178.2(2) ?
    C2 C3 C4 C5 . . . . 1.2(3) ?
    C2 C3 C4 C8 . . . . -177.1(2) ?
    C3 C4 C5 C6 . . . . 1.1(3) ?
    C8 C4 C5 C6 . . . . 179.4(2) ?
    C4 C5 C6 O5 . . . . 178.2(2) ?
    C4 C5 C6 C7 . . . . -2.6(3) ?
    O5 C6 C7 C2 . . . . -179.0(2) ?
    C5 C6 C7 C2 . . . . 1.8(3) ?
    C3 C2 C7 C6 . . . . 0.5(3) ?
    C1 C2 C7 C6 . . . . -179.6(2) ?
    Cd1 O4 C8 O3 2_565 . . . 9.0(3) ?
    Cd1 O4 C8 C4 2_565 . . . -172.58(16) ?
    C5 C4 C8 O3 . . . . 176.8(2) ?
    C3 C4 C8 O3 . . . . -4.9(3) ?
    C5 C4 C8 O4 . . . . -1.6(3) ?
    C3 C4 C8 O4 . . . . 176.7(2) ?
loop_
    _geom_hbond_atom_site_label_D
    _geom_hbond_atom_site_label_H
    _geom_hbond_atom_site_label_A
    _geom_hbond_site_symmetry_A
    _geom_hbond_distance_DH
    _geom_hbond_distance_HA
    _geom_hbond_distance_DA
    _geom_hbond_angle_DHA
    O5 H5A O2 4_645 0.857(10) 1.789(11) 2.645(2) 178(3)
    O8 H8A O1 7_665 0.862(10) 1.890(16) 2.719(3) 161(3)
    O7 H7B O3 6_656 0.860(10) 1.980(18) 2.790(3) 156(3)
    O6 H6A O5 7_665 0.861(10) 1.888(10) 2.748(3) 178(3)
    O7 H7A O8 3_565 0.856(10) 2.18(2) 2.947(3) 149(3)
    O8 H8B O4 4_655 0.857(10) 2.075(17) 2.869(3) 154(3)
    O6 H6B O3 6_556 0.855(10) 1.939(12) 2.781(3) 168(3)
data_global
_journal_date_recd_electronic     2011-10-10
_journal_date_accepted     2011-10-13
_journal_name_full     'Acta Crystallographica, Section E'
_journal_year     2011
_journal_volume     67
_journal_issue     11
_journal_page_first     m1560
_journal_page_last     m1560
_journal_paper_category     QM
_journal_coeditor_code     BT5673
_publ_contact_author_name     'Jun Zhao'
_publ_contact_author_address
;
College of Mechanical & Material Engineering, ChinaThree Gorges University,
 Yichang, 443002, People's Republic of China
;
_publ_contact_author_email     'junzhao08@126.com'
_publ_contact_author_fax     '86-717-6397516'
_publ_contact_author_phone     '86-717-6397516'
_publ_section_title
;\
<i>catena</i>-Poly[(triaquacadmium)-\m-5-hydroxyisophthalato-\k^3^<i>O</i>^1^,\
<i>O</i>^1'^:<i>O</i>^3^]
;
loop_
    _publ_author_name
    _publ_author_footnote
    _publ_author_address
    'Wei, Xiao-Hong' .
;
College of Mechanical & Material Engineering, ChinaThree Gorges University,
Yichang 443002, People's Republic of China
;
    'Zhao, Jun' .
;
College of Mechanical & Material Engineering, ChinaThree Gorges University,
Yichang 443002, People's Republic of China
;
_iucr_refine_instructions_details
;
TITL z in Pbca
CELL 0.71073 8.0266 13.5820 19.5907 90.000 90.000 90.000
ZERR 8.0000 0.0031 0.0054 0.0071 0.000 0.000 0.000
LATT 1
SYMM 0.5-X, -Y, 0.5+Z
SYMM 0.5+X, 0.5-Y, -Z
SYMM -X, 0.5+Y, 0.5-Z
SFAC C H O CD
UNIT 64 80 64 8
MERG 2
OMIT -3 50.05
FMAP 2
PLAN 20
TEMP 23
SIZE 0.23 0.2 0.18
BOND $H
HTAB
CONF
ACTA
DFIX 0.86 0.01 O6 H6A O6 H6B O7 H7A O7 H7B
DANG 1.39 0.01 H6A H6B H7A H7B
DFIX 0.86 0.01 O8 H8A O8 H8B o5 h5a
DANG 1.39 0.01 H8A H8B
OMIT   2   1  11
OMIT   2   3   7
OMIT   0   4   6
OMIT   2   1   7
OMIT   1   7  16
EQIV $1 -x+1, y-1/2, -z+1/2
EQIV $2 -x+1/2, y+1/2, z
EQIV $3 x+1/2, y, -z+1/2
EQIV $4 x+1/2, -y+3/2, -z
EQIV $5 -x+1, y+1/2, -z+1/2
EQIV $6 x-1/2, y, -z+1/2
HTAB o5 o2_$1
HTAB o8 o1_$2
HTAB o7 o3_$3
HTAB o6 o5_$2
HTAB o7 o8_$4
HTAB o8 o4_$5
HTAB o6 o3_$6
L.S. 15
WGHT    0.030000    2.147000
EXTI    0.004171
FVAR       0.27121
CD1   4    0.240029    0.627985    0.051993    11.00000    0.02666    0.02087 =
         0.01835    0.00390   -0.00444    0.00125
O1    3    0.274351    0.477575    0.102492    11.00000    0.05072    0.02045 =
         0.02072    0.00126   -0.00924   -0.00029
O2    3    0.306082    0.601695    0.172701    11.00000    0.04323    0.01806 =
         0.02605    0.00091   -0.00999   -0.00048
O3    3    0.264412    0.486961    0.426276    11.00000    0.05836    0.03625 =
         0.03701   -0.00666    0.01810    0.00482
O4    3    0.359039    0.338844    0.449123    11.00000    0.05245    0.04845 =
         0.01850    0.00653    0.00717    0.01382
O5    3    0.556129    0.199804    0.225235    11.00000    0.05661    0.02950 =
         0.02284   -0.00361   -0.00794    0.01989
H5A   2    0.601271    0.169371    0.258781    11.00000   -1.50000
O6    3   -0.029531    0.649959    0.089720    11.00000    0.03377    0.04443 =
         0.03086   -0.00345    0.00523   -0.00398
H6A   2   -0.039118    0.664069    0.132360    11.00000   -1.50000
H6B   2   -0.099595    0.604595    0.080176    11.00000   -1.50000
O7    3    0.521967    0.622810    0.034404    11.00000    0.02921    0.04206 =
         0.08145    0.01676    0.01384    0.00716
H7B   2    0.578985    0.569768    0.039783    11.00000   -1.50000
H7A   2    0.586763    0.666785    0.017833    11.00000   -1.50000
O8    3    0.290981    0.795760    0.051009    11.00000    0.04046    0.02207 =
         0.04689   -0.00710    0.01219   -0.00289
H8A   2    0.257074    0.845890    0.074128    11.00000   -1.50000
H8B   2    0.389948    0.808325    0.037105    11.00000   -1.50000
C1    1    0.309377    0.510313    0.161109    11.00000    0.02454    0.02033 =
         0.02178    0.00104   -0.00198   -0.00089
C2    1    0.356011    0.439379    0.216012    11.00000    0.02272    0.02023 =
         0.02070    0.00177   -0.00231   -0.00243
C3    1    0.323937    0.459499    0.284298    11.00000    0.02555    0.02014 =
         0.02288    0.00033   -0.00020    0.00040
AFIX  43
H3    2    0.275244    0.518870    0.296999    11.00000   -1.20000
AFIX   0
C4    1    0.365853    0.389234    0.333820    11.00000    0.02388    0.02430 =
         0.01837    0.00132   -0.00072   -0.00325
C5    1    0.441560    0.301198    0.314524    11.00000    0.03085    0.02287 =
         0.02124    0.00473   -0.00376    0.00124
AFIX  43
H5    2    0.467610    0.254138    0.347314    11.00000   -1.20000
AFIX   0
C6    1    0.477950    0.283851    0.246527    11.00000    0.02837    0.02038 =
         0.02411   -0.00065   -0.00385    0.00347
C7    1    0.433552    0.351812    0.197183    11.00000    0.02911    0.02498 =
         0.01637   -0.00040   -0.00118    0.00133
AFIX  43
H7    2    0.455507    0.339002    0.151425    11.00000   -1.20000
AFIX   0
C8    1    0.325480    0.406834    0.407400    11.00000    0.02350    0.03356 =
         0.02067   -0.00057    0.00258   -0.00430
HKLF 4
REM  z in Pbca
REM R1 =  0.0234 for   1781 Fo > 4sig(Fo)  and  0.0245 for all   1874 data
REM    176 parameters refined using     10 restraints
END
WGHT      0.0294      1.4530
REM Highest difference peak  0.636,  deepest hole -0.477,  1-sigma level  0.090
Q1    1   0.2338  0.6348  0.0989  11.00000  0.05    0.64
Q2    1   0.2549  0.3744  0.3497  11.00000  0.05    0.55
Q3    1   0.2295  0.6285  0.0030  11.00000  0.05    0.49
Q4    1  -0.0197  0.6328  0.0403  11.00000  0.05    0.29
Q5    1   0.2565  0.2722  0.4311  11.00000  0.05    0.29
Q6    1   0.2540  0.4799  0.4701  11.00000  0.05    0.29
Q7    1   0.5098  0.6307  0.0804  11.00000  0.05    0.28
Q8    1   0.1674  0.4564  0.4233  11.00000  0.05    0.27
Q9    1   0.3769  0.6818  0.1254  11.00000  0.05    0.27
Q10   1   0.1305  0.4203  0.4635  11.00000  0.05    0.26
Q11   1   0.2582  0.7724  0.1047  11.00000  0.05    0.26
Q12   1   0.3616  0.4082  0.3739  11.00000  0.05    0.26
Q13   1   0.3793  0.4552  0.2502  11.00000  0.05    0.26
Q14   1   0.3987  0.4431  0.3214  11.00000  0.05    0.25
Q15   1   0.1356  0.3367  0.4617  11.00000  0.05    0.25
Q16   1   0.1494  0.7112  0.1098  11.00000  0.05    0.25
Q17   1   0.4021  0.4112  0.2077  11.00000  0.05    0.24
Q18   1   0.3534  0.4594  0.1956  11.00000  0.05    0.24
Q19   1   0.1405  0.5609  0.1140  11.00000  0.05    0.22
Q20   1   0.5001  0.3663  0.1503  11.00000  0.05    0.22
;
