# Supplementary material for: catena-Poly[(triaqua­cadmium)-μ-5-hy­droxy­isophthalato-κ3 O 1,O 1′:O 3]
Source: Acta Crystallogr Sect E Struct Rep Online. 2011 Oct 22;67(Pt 11):m1560. doi: 10.1107/S160053681104236X (PMC3246980; doi:10.1107/S160053681104236X)
Supplement: Supplementary file 2 [file e-67-m1560-Isup2.hkl]

# 
# h,k,l, Fc-squared, Fo-squared, sigma(Fo-squared) and status flag 
# 
data_I
_shelx_title ' z in Pbca' 
_shelx_refln_list_code          4 
_shelx_F_calc_maximum      360.53 
_exptl_crystal_F_000      1360.00 
_reflns_d_resolution_high  0.8402 
 
loop_ 
 _symmetry_equiv_pos_as_xyz 
 'x, y, z' 
 '-x+1/2, -y, z+1/2' 
 'x+1/2, -y+1/2, -z' 
 '-x, y+1/2, -z+1/2' 
 '-x, -y, -z' 
 'x-1/2, y, -z-1/2' 
 '-x-1/2, y-1/2, z' 
 'x, -y-1/2, z-1/2' 
 
_cell_length_a     8.0266 
_cell_length_b    13.5820 
_cell_length_c    19.5907 
_cell_angle_alpha  90.000 
_cell_angle_beta   90.000 
_cell_angle_gamma  90.000 
 
_shelx_F_squared_multiplier     1.000 
 
loop_ 
 _refln_index_h 
 _refln_index_k 
 _refln_index_l 
 _refln_F_squared_calc 
 _refln_F_squared_meas 
 _refln_F_squared_sigma 
 _refln_observed_status 
   4   0   0    96560.25    94700.44   2216.25 o 
   6   0   0    14395.45    13916.75    957.87 o 
   8   0   0     6287.39     6766.42    702.56 o 
   2   1   0     9870.40    10770.70    353.78 o 
   4   1   0      329.06      313.78     12.03 o 
   6   1   0      245.76      226.40     18.79 o 
   8   1   0      176.18      217.04     18.80 o 
   2   2   0    47134.15    45997.68   2379.87 o 
   4   2   0       54.85       87.17      6.90 o 
   6   2   0      386.45      370.28     39.81 o 
   8   2   0        0.04       -1.70      4.56 o 
   2   3   0    16082.18    16903.04    849.06 o 
   4   3   0     4460.21     4920.89    174.55 o 
   6   3   0      850.86      882.12     29.58 o 
   8   3   0      734.84      782.16     43.23 o 
   2   4   0    24310.51    23234.63    890.60 o 
   4   4   0    28712.14    29358.25   1293.21 o 
   6   4   0    13140.68    13386.63    489.19 o 
   8   4   0    10292.37    10691.20    497.71 o 
   2   5   0      600.39      610.70     28.36 o 
   4   5   0      225.04      236.57     18.92 o 
   6   5   0      597.09      654.74     31.39 o 
   8   5   0     2335.45     2241.76     94.74 o 
   0   6   0    20309.59    21609.29   1472.68 o 
   2   6   0      788.13      745.93     40.54 o 
   4   6   0     4184.65     4575.07    237.94 o 
   6   6   0     1992.06     1977.17     98.98 o 
   8   6   0       33.96       57.43      6.98 o 
   2   7   0        0.42       -5.03      5.58 o 
   4   7   0       70.47       68.05      7.17 o 
   6   7   0      993.74      977.78     73.75 o 
   8   7   0      331.23      309.64     26.03 o 
   0   8   0    59883.55    56488.52   5851.80 o 
   2   8   0    50589.77    54489.21   2656.43 o 
   4   8   0    38346.57    45553.21   2313.76 o 
   6   8   0    13505.73    13553.18   1033.47 o 
   8   8   0     7533.89     7656.64    351.45 o 
   2   9   0     2484.97     2591.54    109.68 o 
   4   9   0     1778.53     2010.87     72.62 o 
   6   9   0     2854.75     2811.32    209.28 o 
   0  10   0      934.96      999.78     60.00 o 
   2  10   0       77.09       83.36      7.50 o 
   4  10   0        2.26       13.60      4.90 o 
   6  10   0      382.40      408.01     38.40 o 
   2  11   0       97.17       78.76      7.41 o 
   4  11   0        1.02       -3.68      7.69 o 
   6  11   0      677.20      666.84     71.73 o 
   0  12   0    31594.71    32856.13   3259.55 o 
   2  12   0    12984.67    13612.06    704.74 o 
   4  12   0    16080.63    17081.67    929.70 o 
   6  12   0     7126.10     6881.02    401.71 o 
   2  13   0      273.60      256.98     20.92 o 
   4  13   0      141.15      130.18     11.04 o 
   0  14   0     1826.49     2162.32    108.84 o 
   2  14   0       46.81       48.63      8.26 o 
   4  14   0     1341.83     1470.73     63.65 o 
   2  15   0      235.46      237.00     23.32 o 
   0  16   0     5535.21     5523.97    558.78 o 
   1   1   1      815.28      723.52     25.49 o 
   2   1   1    36557.46    37012.64   1167.77 o 
   3   1   1     4688.40     4745.23    105.17 o 
   4   1   1     2010.44     2040.52     37.17 o 
   5   1   1      740.55      741.81     13.84 o 
   6   1   1      236.51      221.54     12.39 o 
   7   1   1      907.07      906.22     33.74 o 
   8   1   1      593.23      567.73     30.67 o 
   9   1   1      710.49      746.33     33.24 o 
   0   2   1      703.46      736.67     37.83 o 
   1   2   1   129980.77   141606.05   3640.03 o 
   2   2   1     5592.47     5350.18    184.96 o 
   3   2   1    79768.45    78308.74   2712.84 o 
   4   2   1    15340.80    15833.04    421.08 o 
   5   2   1    12018.17    11641.88    266.02 o 
   6   2   1     2632.76     2666.53     71.96 o 
   7   2   1    16736.54    17273.35    493.40 o 
   8   2   1      708.67      643.47     29.28 o 
   9   2   1     3989.51     4168.16    106.69 o 
   1   3   1     7017.77     7122.66    183.62 o 
   2   3   1     1672.93     1699.46     43.42 o 
   3   3   1     8877.46     9577.37    271.70 o 
   4   3   1    14132.62    14793.06    378.45 o 
   5   3   1     3028.26     3188.49     72.10 o 
   6   3   1       34.12       42.26      3.90 o 
   7   3   1     1670.10     1699.57     31.78 o 
   8   3   1      733.77      668.92     23.78 o 
   9   3   1     1091.34      991.19     44.28 o 
   0   4   1     1841.63     2022.16     69.56 o 
   1   4   1      966.41      952.78     17.64 o 
   2   4   1      527.32      589.30     12.26 o 
   3   4   1       42.34       41.37      2.53 o 
   4   4   1      232.28      303.52     16.67 o 
   5   4   1       23.58       22.78     10.57 o 
   6   4   1       55.14       76.32      7.71 o 
   7   4   1      651.23      695.96     28.21 o 
   8   4   1      103.20      105.01     12.39 o 
   9   4   1      183.93      165.21      9.64 o 
   1   5   1     1399.05     1496.97     43.52 o 
   2   5   1      357.15      355.70     13.28 o 
   3   5   1     1873.08     2015.23     52.24 o 
   4   5   1     2152.05     2345.72     67.48 o 
   5   5   1      148.60      171.97      8.70 o 
   6   5   1     2270.47     2365.53     64.52 o 
   7   5   1      546.85      549.23     23.88 o 
   8   5   1       57.29       69.36      4.25 o 
   9   5   1      501.16      412.26     26.06 o 
   0   6   1    27611.59    30213.89   1041.28 o 
   1   6   1    91499.02    94598.82   3543.08 o 
   2   6   1    12131.76    12619.42    409.76 o 
   3   6   1    60319.98    66317.59   1605.61 o 
   4   6   1     9304.93     9371.53    304.78 o 
   5   6   1    16161.38    16356.43    467.77 o 
   6   6   1      364.10      327.98     16.45 o 
   7   6   1    13520.94    14036.79    374.21 o 
   8   6   1      713.42      676.33     34.47 o 
   1   7   1        9.54        2.50      5.48 o 
   2   7   1      360.74      458.00     17.87 o 
   3   7   1      322.85      299.14     16.96 o 
   4   7   1       58.51       64.27      4.71 o 
   5   7   1      216.86      212.23     10.79 o 
   6   7   1       72.78       70.09      5.05 o 
   7   7   1      241.29      257.18     16.88 o 
   8   7   1       25.60        6.53      5.00 o 
   0   8   1      272.59      318.37     13.41 o 
   1   8   1      995.47     1076.52     36.37 o 
   2   8   1      921.13      945.42     29.30 o 
   3   8   1     1339.90     1423.96     54.73 o 
   4   8   1      246.78      298.90     17.40 o 
   5   8   1       58.81       67.30      5.06 o 
   6   8   1       91.02      104.24     11.57 o 
   7   8   1      711.09      698.66     44.26 o 
   8   8   1      255.99      234.05     26.70 o 
   1   9   1      219.66      227.37     10.03 o 
   2   9   1       31.03       43.44      4.16 o 
   3   9   1     1038.47     1063.36     35.75 o 
   4   9   1        2.01        5.81      3.42 o 
   5   9   1      128.53      137.24      7.71 o 
   6   9   1       19.45       21.51      4.27 o 
   7   9   1     1059.05     1041.68     57.74 o 
   0  10   1     1493.89     1541.29     44.26 o 
   1  10   1    24981.60    26652.01    891.56 o 
   2  10   1     2818.28     2903.52     90.41 o 
   3  10   1    21685.57    23016.07    811.74 o 
   4  10   1      695.72      672.32     34.19 o 
   5  10   1    11634.04    11766.45    420.49 o 
   6  10   1      853.20      766.71     59.42 o 
   7  10   1     7564.91     7558.42    310.93 o 
   1  11   1        0.13       -2.63      4.47 o 
   2  11   1       59.08       65.07      4.32 o 
   3  11   1      427.81      443.10     27.20 o 
   4  11   1      549.59      584.48     22.74 o 
   5  11   1      772.69      731.14     33.74 o 
   6  11   1      316.09      289.35     21.04 o 
   0  12   1       40.61       46.71      8.81 o 
   1  12   1      318.57      344.35     20.28 o 
   2  12   1      367.09      402.64     20.33 o 
   3  12   1     1266.65     1355.88     54.05 o 
   4  12   1      182.53      193.43     13.04 o 
   5  12   1      571.06      569.97     30.06 o 
   6  12   1      238.95      232.72     17.80 o 
   1  13   1        4.00       -4.60      5.14 o 
   2  13   1       30.37       27.79      2.96 o 
   3  13   1      513.09      521.31     29.06 o 
   4  13   1        1.78        1.35      4.52 o 
   5  13   1      112.13      113.68      8.02 o 
   0  14   1     1053.76     1051.61     55.67 o 
   1  14   1     8026.09     8202.39    334.15 o 
   2  14   1      773.56      765.31     37.99 o 
   3  14   1     8160.01     8539.72    273.05 o 
   4  14   1     1641.78     1647.00     45.02 o 
   1  15   1        6.10        6.29      6.76 o 
   2  15   1       22.25       28.37      4.34 o 
   3  15   1      178.52      176.41     14.22 o 
   0  16   1       82.19       88.22      9.79 o 
   1  16   1      175.24      168.44     12.02 o 
   1   0   2    50715.63    50874.16   2327.24 o 
   2   0   2   106313.76   105362.80    211.08 o 
   3   0   2    77311.63    77267.25   3522.45 o 
   4   0   2    55602.59    56799.91   2041.86 o 
   5   0   2    12667.73    12717.30    330.56 o 
   6   0   2    16485.48    16357.28    494.00 o 
   7   0   2     7673.38     7483.37    165.32 o 
   8   0   2    10811.49    11147.59    540.49 o 
   9   0   2      375.34      353.15     33.00 o 
   1   1   2      174.41      176.88      6.24 o 
   2   1   2      390.24      361.00      9.78 o 
   3   1   2     4943.04     5192.29    120.02 o 
   4   1   2     1169.90     1150.19     22.03 o 
   5   1   2       85.11       89.37      4.82 o 
   6   1   2      418.35      374.97     16.47 o 
   7   1   2      790.88      700.78     38.44 o 
   8   1   2      827.41      836.82     32.27 o 
   9   1   2      516.68      500.67     33.39 o 
   0   2   2        1.92        0.37      2.05 o 
   1   2   2      202.29      225.33      7.72 o 
   2   2   2    12985.72    13324.32    549.37 o 
   3   2   2     1308.04     1345.15     33.61 o 
   4   2   2     1789.51     1925.56     56.52 o 
   5   2   2        9.59       15.76      5.70 o 
   6   2   2      769.33      815.50     26.65 o 
   7   2   2      203.42      206.35     15.52 o 
   8   2   2        0.80       11.85      3.59 o 
   9   2   2        4.68       10.86      4.85 o 
   1   3   2      141.73      155.78      5.96 o 
   2   3   2      172.76      166.97      6.09 o 
   3   3   2      944.24     1002.27     31.56 o 
   4   3   2     1985.09     1958.79     51.66 o 
   5   3   2       98.81      112.88      6.40 o 
   6   3   2     4727.06     4704.72    107.51 o 
   7   3   2     1232.40     1218.46     29.43 o 
   8   3   2     1020.41     1026.86     38.96 o 
   9   3   2      635.19      546.15     35.94 o 
   0   4   2    94321.78    90651.88   9291.01 o 
   1   4   2    19274.87    19478.10    562.26 o 
   2   4   2    16176.79    15211.30    414.54 o 
   3   4   2    28085.18    27929.69    821.22 o 
   4   4   2    31627.07    32009.62    923.14 o 
   5   4   2    15344.05    15920.36    407.96 o 
   6   4   2     6986.69     7106.36    167.49 o 
   7   4   2     7160.19     7324.19    153.68 o 
   8   4   2     5686.39     6004.90    146.25 o 
   9   4   2     1023.46      896.78     36.25 o 
   1   5   2     1432.91     1374.57     34.06 o 
   2   5   2     3796.55     4101.81    109.05 o 
   3   5   2      309.28      343.06     11.64 o 
   4   5   2     3145.74     3272.96     96.96 o 
   5   5   2     1634.20     1612.14     40.76 o 
   6   5   2      410.40      406.20     21.11 o 
   7   5   2     1370.56     1437.35     40.24 o 
   8   5   2       77.53      104.31      8.08 o 
   9   5   2      156.06      150.39     10.06 o 
   0   6   2     6512.31     6983.69    283.28 o 
   1   6   2      427.99      417.35     11.68 o 
   2   6   2     3919.04     4396.59    120.44 o 
   3   6   2      692.17      686.66     18.11 o 
   4   6   2      144.00      137.95      8.51 o 
   5   6   2        3.43        7.00      3.71 o 
   6   6   2       18.22       23.98      3.04 o 
   7   6   2       62.49       75.71      9.11 o 
   8   6   2      641.44      577.49     23.27 o 
   1   7   2      808.85      887.80     27.19 o 
   2   7   2      704.61      897.92     33.28 o 
   3   7   2       38.50       18.51      2.90 o 
   4   7   2     1556.75     1581.13     50.73 o 
   5   7   2       14.83       12.44      3.03 o 
   6   7   2     1827.08     1721.49     53.12 o 
   7   7   2      568.50      562.21     31.23 o 
   8   7   2      303.72      295.86     21.63 o 
   0   8   2    50516.25    54307.41   2217.39 o 
   1   8   2    18033.32    19231.29    653.85 o 
   2   8   2    14034.94    14210.75    448.95 o 
   3   8   2    12574.83    12778.98    413.47 o 
   4   8   2    21417.05    22053.74    759.59 o 
   5   8   2     7843.57     7746.67    332.23 o 
   6   8   2     7699.64     7884.80    300.76 o 
   7   8   2     2106.94     2087.98     73.66 o 
   8   8   2     4448.37     4534.45    149.61 o 
   1   9   2      911.76      989.38     31.71 o 
   2   9   2      109.09      125.66      7.60 o 
   3   9   2      581.94      617.55     24.86 o 
   4   9   2     1232.05     1247.36     50.21 o 
   5   9   2     1416.84     1423.21     63.07 o 
   6   9   2      666.94      692.78     33.12 o 
   7   9   2     1269.09     1229.75     49.51 o 
   0  10   2     1412.20     1493.13     53.17 o 
   1  10   2       68.92       80.95      5.16 o 
   2  10   2      155.33      151.70      9.57 o 
   3  10   2       21.72       20.69      4.14 o 
   4  10   2      502.56      560.38     22.75 o 
   5  10   2      356.38      399.71     23.57 o 
   6  10   2      308.78      305.34     15.48 o 
   7  10   2      486.60      483.68     31.90 o 
   1  11   2      816.88      873.39     25.74 o 
   2  11   2      198.74      220.71     13.70 o 
   3  11   2        1.32       10.78      3.40 o 
   4  11   2       29.63       30.85      6.70 o 
   5  11   2        1.74        4.65      4.44 o 
   6  11   2      720.09      759.68     50.05 o 
   0  12   2     8460.47     8676.57    637.26 o 
   1  12   2     8645.22     8985.31    325.23 o 
   2  12   2    14099.45    14580.31    530.66 o 
   3  12   2     8367.54     8738.01    301.59 o 
   4  12   2    10501.62    10940.01    364.14 o 
   5  12   2     3361.05     3422.89    139.30 o 
   6  12   2     5100.31     4951.44    232.82 o 
   1  13   2      278.61      288.60     20.08 o 
   2  13   2      240.18      246.95     13.82 o 
   3  13   2      890.95      999.31     37.42 o 
   4  13   2       28.96       18.07      3.96 o 
   5  13   2      426.00      411.96     28.17 o 
   0  14   2      500.78      572.37     55.79 o 
   1  14   2      628.63      698.23     33.79 o 
   2  14   2     2033.53     2059.81     99.78 o 
   3  14   2      115.11      130.44      8.79 o 
   4  14   2      320.93      320.70     19.57 o 
   1  15   2       85.89       92.67      7.70 o 
   2  15   2        4.07       10.87      4.47 o 
   3  15   2      256.69      252.26     17.64 o 
   0  16   2     5695.88     5924.71    280.25 o 
   1  16   2     2799.13     2895.65    142.02 o 
   1   1   3       13.13       12.66      2.07 o 
   2   1   3      790.82      881.60     26.04 o 
   3   1   3     8864.12     9414.22    235.84 o 
   4   1   3       45.45       56.63      3.23 o 
   5   1   3     1897.27     1932.14     36.22 o 
   6   1   3      796.80      804.30     14.17 o 
   7   1   3     1843.25     1792.42     36.63 o 
   8   1   3      495.03      474.15     30.37 o 
   9   1   3      343.73      340.80     23.22 o 
   0   2   3    83944.43    84450.55   2028.63 o 
   1   2   3    13322.22    12914.14    323.53 o 
   2   2   3    13564.08    12861.31    456.45 o 
   3   2   3    14821.46    14396.21    487.84 o 
   4   2   3    48084.23    48244.95   1417.19 o 
   5   2   3    12574.42    12723.39    305.05 o 
   6   2   3    13574.07    13678.50    269.07 o 
   7   2   3     7422.79     7444.70    175.18 o 
   8   2   3     7197.28     7274.15    274.07 o 
   9   2   3     1952.83     1970.34     49.83 o 
   1   3   3     1153.60     1082.96     29.30 o 
   2   3   3      961.49      948.16     23.81 o 
   3   3   3     2830.27     2823.14     82.95 o 
   4   3   3      552.47      516.09     18.44 o 
   5   3   3      139.09      145.25      8.33 o 
   6   3   3     6632.58     6876.65    163.68 o 
   7   3   3      578.80      501.77     18.10 o 
   8   3   3     3034.18     3150.02     80.48 o 
   9   3   3      285.19      263.37     18.06 o 
   0   4   3      117.92      104.57      8.64 o 
   1   4   3     1061.68     1077.66     25.26 o 
   2   4   3       87.58       91.90      4.97 o 
   3   4   3       90.24      135.26      7.07 o 
   4   4   3     4526.03     4691.71    105.76 o 
   5   4   3       79.31       92.66      6.08 o 
   6   4   3      323.19      316.55     15.48 o 
   7   4   3       67.72       89.46      8.29 o 
   8   4   3       63.49       71.55      5.72 o 
   9   4   3        3.73       16.70      4.65 o 
   1   5   3        0.56       -1.37      2.61 o 
   2   5   3      276.95      239.98     17.08 o 
   3   5   3       16.49       32.14      2.11 o 
   4   5   3     2129.34     2235.01     55.78 o 
   5   5   3        3.62        8.80      3.09 o 
   6   5   3      214.65      227.80     13.08 o 
   7   5   3     1158.02     1194.28     20.94 o 
   8   5   3     1300.22     1325.54     49.90 o 
   9   5   3        5.17       14.28      4.11 o 
   0   6   3    85678.66    89363.78   3770.54 o 
   1   6   3    17257.98    16848.15    489.94 o 
   2   6   3    41277.92    42194.18   1218.63 o 
   3   6   3    14545.35    14555.55    470.83 o 
   4   6   3    42751.25    46566.99   1124.48 o 
   5   6   3     9811.17     9642.87    256.50 o 
   6   6   3    18754.09    19220.53    457.10 o 
   7   6   3     3174.78     3165.19     53.27 o 
   8   6   3     4693.87     4464.46    128.27 o 
   1   7   3      771.51      838.80     23.58 o 
   2   7   3     1766.96     1971.49     50.62 o 
   3   7   3      320.67      345.07     13.39 o 
   4   7   3      726.26      734.44     20.20 o 
   5   7   3       54.44       60.48      3.97 o 
   6   7   3       96.90       91.89      5.51 o 
   7   7   3     1417.10     1348.17     50.70 o 
   8   7   3     1226.75     1167.89     48.44 o 
   0   8   3     1656.69     1747.99     70.59 o 
   1   8   3     5331.95     5894.94    155.78 o 
   2   8   3       49.38       68.98      4.49 o 
   3   8   3      138.10      175.51     11.31 o 
   4   8   3       84.06       91.05      5.49 o 
   5   8   3      275.63      271.22     18.03 o 
   6   8   3       10.46       27.77      4.42 o 
   7   8   3       51.42       71.71      6.57 o 
   8   8   3      197.62      152.33     11.32 o 
   1   9   3      471.19      512.34     23.04 o 
   2   9   3      233.56      213.00     11.71 o 
   3   9   3      944.25      936.71     39.78 o 
   4   9   3       23.21       28.49      3.72 o 
   5   9   3     2055.20     2016.81     78.64 o 
   6   9   3     1258.14     1244.61     49.75 o 
   7   9   3     1277.43     1275.87     55.44 o 
   0  10   3    21568.10    22107.20    781.84 o 
   1  10   3     6507.80     6669.31    211.60 o 
   2  10   3     8942.52     9022.47    278.65 o 
   3  10   3     9259.34     9388.63    338.58 o 
   4  10   3    11571.65    11898.83    382.23 o 
   5  10   3     6547.43     6431.46    233.62 o 
   6  10   3     3363.76     3249.42    125.41 o 
   7  10   3     3354.49     3335.63    162.17 o 
   1  11   3        5.28        5.54      4.44 o 
   2  11   3     1374.80     1430.38     57.69 o 
   3  11   3       61.80       57.31      3.94 o 
   4  11   3     1608.84     1658.24     64.15 o 
   5  11   3       66.25       59.33      4.70 o 
   6  11   3      947.94      916.28     56.12 o 
   0  12   3     8758.16     9372.96    661.90 o 
   1  12   3     2603.11     2713.31    100.41 o 
   2  12   3     1266.69     1322.89     51.12 o 
   3  12   3        1.00        7.29      5.37 o 
   4  12   3     1992.10     2101.37     71.96 o 
   5  12   3        2.19       16.96      5.34 o 
   6  12   3      267.89      282.19     18.28 o 
   1  13   3      851.35      901.75     40.58 o 
   2  13   3      709.10      758.24     23.98 o 
   3  13   3       33.28       33.68      3.15 o 
   4  13   3      321.60      295.32     18.51 o 
   5  13   3      181.50      171.38     11.87 o 
   0  14   3    13830.66    14357.31    944.07 o 
   1  14   3     3510.21     3512.88    146.95 o 
   2  14   3    12887.73    13304.74    602.81 o 
   3  14   3     4091.73     4126.85    150.19 o 
   4  14   3     5311.07     5337.22    165.92 o 
   1  15   3       14.53       16.82      4.92 o 
   2  15   3      774.04      674.75     38.70 o 
   3  15   3      378.54      354.98     28.93 o 
   0  16   3       41.59       57.92     10.68 o 
   0   0   4    12443.66     9609.75    478.62 o 
   1   0   4    58004.60    48389.34   2675.03 o 
   2   0   4     1341.65     1494.82     38.24 o 
   3   0   4    77542.26    79392.03   4622.13 o 
   4   0   4     1920.24     2052.33     52.60 o 
   5   0   4    36743.66    38270.78   1534.23 o 
   6   0   4     1126.46     1025.25     35.42 o 
   7   0   4    19999.88    20215.31    577.74 o 
   8   0   4     1055.28     1012.93     64.39 o 
   9   0   4     4087.90     4003.74    239.81 o 
   1   1   4     1084.49     1015.76     27.41 o 
   2   1   4       71.16       93.11      4.06 o 
   3   1   4       63.05       71.61      3.22 o 
   4   1   4        1.41        4.29      2.04 o 
   5   1   4     1581.52     1581.23     31.12 o 
   6   1   4      275.48      290.40     13.79 o 
   7   1   4     1519.76     1480.53     34.28 o 
   8   1   4       70.85       59.39      4.40 o 
   9   1   4     1045.55     1058.04     43.76 o 
   0   2   4    17786.69    17179.48    382.36 o 
   1   2   4    10973.48    10605.19    210.75 o 
   2   2   4      965.57     1013.23     28.51 o 
   3   2   4     1150.20     1149.92     21.42 o 
   4   2   4     1785.35     1952.80     55.43 o 
   5   2   4     1014.13      996.72     22.55 o 
   6   2   4      174.80      181.49     11.71 o 
   7   2   4        0.56       -2.84      3.63 o 
   8   2   4        3.81       24.18      5.83 o 
   9   2   4       20.25       22.51      3.96 o 
   1   3   4       74.65       94.70      5.15 o 
   2   3   4     1462.59     1424.63     39.90 o 
   3   3   4     7327.96     7701.56    229.31 o 
   4   3   4        1.54        1.52      2.51 o 
   5   3   4     4147.85     4313.07     95.48 o 
   6   3   4      282.80      270.74     12.66 o 
   7   3   4     2534.89     2587.84     51.82 o 
   8   3   4       31.88       40.65      4.69 o 
   9   3   4     1585.26     1558.21     40.88 o 
   0   4   4     4947.02     4914.80    109.61 o 
   1   4   4    47725.96    45987.30   1319.18 o 
   2   4   4    10844.00    10969.68    306.47 o 
   3   4   4    77171.24    81188.13   1706.95 o 
   4   4   4     5858.75     5816.66    150.65 o 
   5   4   4    20945.26    21006.43    485.06 o 
   6   4   4     3079.67     2992.69     64.41 o 
   7   4   4    20069.90    20283.62    426.90 o 
   8   4   4      904.70      838.31     31.28 o 
   9   4   4     5060.59     5148.69    177.67 o 
   1   5   4      198.13      217.52      9.01 o 
   2   5   4        9.57        8.84      3.37 o 
   3   5   4      310.82      348.31     14.23 o 
   4   5   4      153.33      170.32     10.36 o 
   5   5   4     1498.41     1494.20     38.55 o 
   6   5   4      496.25      484.01     19.46 o 
   7   5   4      888.17      919.28     21.48 o 
   8   5   4      144.95      122.33      8.20 o 
   0   6   4      244.14      269.58     21.01 o 
   1   6   4      308.03      286.34     11.40 o 
   2   6   4        0.39        4.98      2.84 o 
   3   6   4     2149.67     2148.07     64.45 o 
   4   6   4      747.20      816.16     35.95 o 
   5   6   4      102.83      113.15      6.74 o 
   6   6   4        1.59       18.22      4.05 o 
   7   6   4       60.55       50.62      3.92 o 
   8   6   4       22.81       23.15      5.43 o 
   1   7   4      389.03      407.19     14.30 o 
   2   7   4       87.41      123.52      6.54 o 
   3   7   4     3929.63     3956.13    119.50 o 
   4   7   4      106.06      107.95      6.42 o 
   5   7   4      398.01      396.15     19.11 o 
   6   7   4      704.53      666.27     29.66 o 
   7   7   4      670.70      662.33     36.53 o 
   8   7   4      245.78      204.06     16.63 o 
   0   8   4      111.73      182.69     16.54 o 
   1   8   4    26004.67    26607.56    776.11 o 
   2   8   4      730.20      736.19     17.82 o 
   3   8   4    28301.03    29384.03    997.55 o 
   4   8   4     2124.56     2043.64     71.77 o 
   5   8   4     7916.08     7893.68    302.47 o 
   6   8   4     1243.41     1225.28     39.75 o 
   7   8   4    12371.97    12507.57    426.73 o 
   8   8   4      542.86      490.88     30.23 o 
   1   9   4      105.16      106.23      6.03 o 
   2   9   4      695.40      736.55     23.17 o 
   3   9   4     2280.53     2235.22     57.95 o 
   4   9   4       26.10       15.55      4.81 o 
   5   9   4     3142.58     3086.79    104.59 o 
   6   9   4      323.09      281.39     19.52 o 
   7   9   4      860.32      915.85     63.55 o 
   0  10   4      270.28      281.45     15.87 o 
   1  10   4      813.87      802.75     33.05 o 
   2  10   4     2541.51     2650.88     82.42 o 
   3  10   4     6601.98     6907.25    224.38 o 
   4  10   4      518.19      517.99     30.07 o 
   5  10   4        8.14       20.07      4.50 o 
   6  10   4       52.18       54.29      8.81 o 
   7  10   4      141.62      156.72     11.06 o 
   1  11   4      422.95      397.08     20.50 o 
   2  11   4      329.04      352.23     17.67 o 
   3  11   4     2594.30     2587.84     67.89 o 
   4  11   4       59.42       56.95      3.93 o 
   5  11   4       77.91       87.95      6.58 o 
   6  11   4       80.11       63.67      5.61 o 
   0  12   4     6521.18     6655.34    461.39 o 
   1  12   4    34916.93    36424.61   1168.42 o 
   2  12   4      834.72      847.35     28.96 o 
   3  12   4    14656.45    15019.53    506.46 o 
   4  12   4     1982.89     1873.51     61.76 o 
   5  12   4     8276.22     8468.62    304.72 o 
   6  12   4      126.99      129.55      8.92 o 
   1  13   4       77.88       58.15      6.70 o 
   2  13   4       91.82      104.85      7.07 o 
   3  13   4        3.99        7.71      2.84 o 
   4  13   4       16.34       12.89      5.20 o 
   5  13   4      149.62      150.42     10.40 o 
   0  14   4      389.58      377.12     40.38 o 
   1  14   4      570.70      598.67     38.91 o 
   2  14   4        2.42       -9.08      7.72 o 
   3  14   4     1514.09     1617.33     59.54 o 
   4  14   4        1.31        8.76      6.53 o 
   1  15   4       86.40       72.30      7.59 o 
   2  15   4        2.82        6.91      6.19 o 
   3  15   4      438.88      384.24     30.61 o 
   1   1   5     4613.52     4300.61     78.83 o 
   2   1   5     1169.55     1153.59     17.93 o 
   3   1   5        0.39        5.22      1.53 o 
   4   1   5     2470.73     2679.22     53.80 o 
   5   1   5      454.60      473.13     12.88 o 
   6   1   5     3523.82     3597.43     59.44 o 
   7   1   5       11.58       11.71      2.85 o 
   8   1   5     1712.69     1647.28     38.07 o 
   9   1   5        0.30       11.17      3.86 o 
   0   2   5    82831.01    73261.74   3852.71 o 
   1   2   5       16.67       32.20      4.86 o 
   2   2   5    26283.73    23489.27    807.07 o 
   3   2   5      106.91      136.92      9.16 o 
   4   2   5    56319.40    57159.77   1907.14 o 
   5   2   5       10.67       12.34      2.49 o 
   6   2   5    26251.96    27203.20    596.35 o 
   7   2   5       61.12       52.10      3.16 o 
   8   2   5    10351.77    10325.37    225.57 o 
   9   2   5        0.25        8.85      4.27 o 
   1   3   5     2275.59     2050.36     44.24 o 
   2   3   5      278.65      264.65     16.65 o 
   3   3   5        3.75        4.64      2.18 o 
   4   3   5     3246.22     3301.30     80.11 o 
   5   3   5     1610.82     1525.63     62.82 o 
   6   3   5     2927.43     2932.96     61.39 o 
   7   3   5       87.21       98.70      5.91 o 
   8   3   5     2165.64     2169.25     45.75 o 
   9   3   5       35.27       32.04      5.27 o 
   0   4   5      816.08      949.59     24.81 o 
   1   4   5      531.69      546.53     13.97 o 
   2   4   5        0.39        5.50      1.36 o 
   3   4   5      326.49      380.37     18.97 o 
   4   4   5      270.60      258.14     14.37 o 
   5   4   5      123.91      153.35      8.81 o 
   6   4   5      272.98      286.21     12.11 o 
   7   4   5       32.12       45.65      5.93 o 
   8   4   5       96.25       78.94      5.76 o 
   9   4   5      108.10      101.86      8.39 o 
   1   5   5     5501.05     5910.56    151.91 o 
   2   5   5     2662.92     2873.37     78.80 o 
   3   5   5      190.30      168.77      8.51 o 
   4   5   5       68.89       72.25      4.61 o 
   5   5   5      757.75      676.58     30.00 o 
   6   5   5     1201.37     1220.79     27.93 o 
   7   5   5      328.52      290.66     15.61 o 
   8   5   5      194.24      213.54     12.41 o 
   0   6   5   108806.98   123427.07   4769.04 o 
   1   6   5      509.09      517.43     13.19 o 
   2   6   5    57029.53    57355.76   1761.82 o 
   3   6   5      605.91      572.57     17.81 o 
   4   6   5    42300.76    48132.68    830.86 o 
   5   6   5      242.60      276.41     15.33 o 
   6   6   5    10579.79    10280.87    194.27 o 
   7   6   5       31.11       36.07      8.66 o 
   8   6   5     8904.63     8810.32    239.93 o 
   1   7   5     3171.08     3262.40     79.80 o 
   2   7   5      408.92      407.97     16.82 o 
   3   7   5     2125.28     2079.13     63.19 o 
   4   7   5       90.74       94.88      5.58 o 
   5   7   5        5.38        2.77      3.62 o 
   6   7   5     1751.07     1819.87     62.43 o 
   7   7   5      542.78      571.55     31.42 o 
   8   7   5      295.68      297.62     19.57 o 
   0   8   5      747.54      746.59     22.65 o 
   1   8   5      120.37      102.92      5.35 o 
   2   8   5      592.79      514.08     20.45 o 
   3   8   5       16.51       18.55      4.40 o 
   4   8   5     3154.68     3231.22    126.99 o 
   5   8   5       32.46       47.90      5.89 o 
   6   8   5      161.13      176.76     11.61 o 
   7   8   5      283.46      276.97     19.07 o 
   8   8   5       57.31       50.19      6.68 o 
   1   9   5      177.63      179.96      8.77 o 
   2   9   5     3878.75     4030.21    125.28 o 
   3   9   5      208.43      255.61     12.94 o 
   4   9   5     3530.26     3706.24    112.39 o 
   5   9   5      875.58      829.80     44.74 o 
   6   9   5      586.03      600.57     32.60 o 
   7   9   5       33.02       30.16      5.34 o 
   0  10   5    28492.15    28919.26   1090.50 o 
   1  10   5      432.48      433.08     22.81 o 
   2  10   5    22010.37    22685.55    721.75 o 
   3  10   5        7.42       27.77      5.73 o 
   4  10   5    12606.86    13002.09    474.78 o 
   5  10   5      357.79      343.16     19.72 o 
   6  10   5     9025.50     9081.17    285.69 o 
   7  10   5       52.28       47.41      5.77 o 
   1  11   5      208.72      217.21     12.13 o 
   2  11   5        0.78        4.24      4.60 o 
   3  11   5      909.75      847.52     36.84 o 
   4  11   5      143.42      158.16      9.63 o 
   5  11   5       85.79       73.72      7.92 o 
   6  11   5      582.67      622.32     36.53 o 
   0  12   5     1188.97     1218.46     69.47 o 
   1  12   5     1084.65     1072.38     25.89 o 
   2  12   5     3471.69     3620.43    113.95 o 
   3  12   5       23.82       43.07      4.16 o 
   4  12   5     1470.52     1592.75     54.17 o 
   5  12   5        1.10       13.45      4.65 o 
   6  12   5      432.70      397.05     26.51 o 
   1  13   5      927.66     1017.07     32.60 o 
   2  13   5      558.39      510.70     30.97 o 
   3  13   5        5.68       12.44      5.77 o 
   4  13   5      246.02      250.68     19.61 o 
   5  13   5        0.67        6.81      4.82 o 
   0  14   5    19160.67    19865.15   1208.95 o 
   1  14   5      129.89      136.22      9.78 o 
   2  14   5     9758.20     9950.08    395.91 o 
   3  14   5       93.32       92.50      6.22 o 
   4  14   5     8384.73     8730.73    335.89 o 
   1  15   5       17.16       17.04      5.83 o 
   2  15   5      156.59      151.21     12.53 o 
   0   0   6    52157.54    45260.83   2085.47 o 
   1   0   6    57838.24    49764.97   1596.65 o 
   2   0   6    13662.68    13364.66    308.80 o 
   3   0   6    64974.74    69347.32   1947.69 o 
   4   0   6    19464.21    20803.90    572.58 o 
   5   0   6    22232.84    22623.83    586.79 o 
   6   0   6     2873.55     2761.62     65.56 o 
   7   0   6    14438.10    14458.30    404.38 o 
   8   0   6     2046.87     1886.14     51.12 o 
   9   0   6     3921.72     3739.88    106.88 o 
   1   1   6      645.13      511.72     10.04 o 
   2   1   6      249.06      213.93      8.15 o 
   3   1   6        1.40        4.11      1.93 o 
   4   1   6     6870.69     7080.98    162.93 o 
   5   1   6       16.97       22.16      2.69 o 
   6   1   6       95.76       98.12      5.64 o 
   7   1   6     1481.99     1493.70     43.46 o 
   8   1   6      330.37      310.52     18.57 o 
   9   1   6      432.36      371.41     23.49 o 
   0   2   6      157.39      154.01     10.80 o 
   1   2   6     5267.69     4892.41     83.81 o 
   2   2   6     3070.02     3384.40     94.36 o 
   3   2   6     7694.48     8253.23    211.07 o 
   4   2   6       24.83       28.16      9.56 o 
   5   2   6      461.06      445.81     16.15 o 
   6   2   6      661.45      670.12     29.83 o 
   7   2   6       14.54        9.91      6.07 o 
   8   2   6       15.84       23.52      6.91 o 
   9   2   6       49.37       45.14      7.19 o 
   1   3   6      253.31      240.57     13.31 o 
   2   3   6     2846.63     2785.38     63.02 o 
   3   3   6     4020.27     4055.94    105.24 o 
   4   3   6     4666.77     4777.57    108.18 o 
   5   3   6      430.31      452.72     16.84 o 
   6   3   6     1782.00     1761.31     52.25 o 
   7   3   6     1140.54     1143.42     24.81 o 
   8   3   6      610.13      592.17     29.60 o 
   9   3   6      560.60      497.49     32.59 o 
   1   4   6    86600.29    92175.01   2928.86 o 
   2   4   6     2104.72     1821.00     44.98 o 
   3   4   6    52925.59    52995.32   1287.48 o 
   4   4   6     2620.83     2600.73     55.62 o 
   5   4   6    28931.82    30397.30    711.25 o 
   6   4   6     1205.44     1183.76     23.57 o 
   7   4   6    10619.56    10564.16    220.57 o 
   8   4   6      279.18      263.65     16.89 o 
   1   5   6      616.24      598.99     20.44 o 
   2   5   6      837.26      872.43     26.88 o 
   3   5   6      911.29      881.26     22.71 o 
   4   5   6      700.07      694.74     14.81 o 
   5   5   6     1536.17     1552.88     33.10 o 
   6   5   6       29.82       34.46      2.59 o 
   7   5   6     3738.78     3818.88     73.88 o 
   8   5   6      741.69      674.94     41.39 o 
   0   6   6     5949.30     6131.27    131.57 o 
   1   6   6     1248.73     1353.33     35.96 o 
   2   6   6     1176.34     1150.90     27.82 o 
   3   6   6       81.11       82.30      5.14 o 
   4   6   6     1501.96     1470.25     57.42 o 
   5   6   6     1019.53      991.73     33.24 o 
   6   6   6      233.71      241.80     12.80 o 
   7   6   6      195.04      168.74      9.28 o 
   8   6   6      475.43      399.28     26.81 o 
   1   7   6       57.11       54.78      3.16 o 
   2   7   6      104.01      105.36      6.71 o 
   3   7   6     4093.85     4268.68    121.15 o 
   4   7   6        0.60        5.11      2.48 o 
   5   7   6     1230.39     1255.61     30.70 o 
   6   7   6     1195.13     1160.79     26.04 o 
   7   7   6     1063.00     1082.26     39.73 o 
   8   7   6       82.94       80.78      6.38 o 
   0   8   6     2330.89     2064.55     58.05 o 
   1   8   6    26676.60    27133.94    681.65 o 
   2   8   6     5351.72     5195.66    144.64 o 
   3   8   6    18207.22    17925.38    514.21 o 
   4   8   6     5569.58     5576.71    211.58 o 
   5   8   6    16614.30    16864.01    576.21 o 
   6   8   6     3811.66     3755.77    130.58 o 
   7   8   6     6380.57     6423.35    163.70 o 
   1   9   6      111.37      112.32      7.17 o 
   2   9   6      198.11      180.27      9.57 o 
   3   9   6      408.19      424.95     22.89 o 
   4   9   6      264.67      302.12     17.32 o 
   5   9   6      363.55      369.40     20.32 o 
   6   9   6      494.74      476.62     25.98 o 
   7   9   6     1728.81     1661.22     50.34 o 
   0  10   6     1524.09     1599.26     54.19 o 
   1  10   6      227.18      232.53     13.04 o 
   2  10   6      311.66      374.31     18.77 o 
   3  10   6       62.39       52.75      4.71 o 
   4  10   6        6.51       12.03      5.69 o 
   5  10   6     1738.82     1808.39     75.06 o 
   6  10   6        9.28       19.60      5.54 o 
   7  10   6      190.35      187.61     12.75 o 
   1  11   6       45.93       50.72      5.46 o 
   2  11   6        4.31        8.83      3.86 o 
   3  11   6       13.59       15.77      5.58 o 
   4  11   6      535.55      512.98     23.47 o 
   5  11   6        4.62        1.44      4.58 o 
   6  11   6      957.16      910.29     49.48 o 
   0  12   6     3067.18     3175.08    171.01 o 
   1  12   6    16432.65    17013.10    519.99 o 
   2  12   6     2195.54     2109.31     65.74 o 
   3  12   6    16484.27    17132.42    535.56 o 
   4  12   6     2151.20     2155.43     61.45 o 
   5  12   6     5971.66     5908.58    222.65 o 
   1  13   6      120.74       83.24      9.22 o 
   2  13   6      221.28      213.09     12.24 o 
   3  13   6      531.76      540.10     27.60 o 
   4  13   6      119.61       94.09      7.43 o 
   5  13   6      144.11      138.01      9.32 o 
   0  14   6     1594.45     1563.71    113.71 o 
   1  14   6     1558.66     1580.29     57.70 o 
   2  14   6       70.61       83.10      7.64 o 
   3  14   6      594.64      549.31     30.30 o 
   4  14   6      344.66      311.45     25.73 o 
   1  15   6        7.55       -1.93      6.49 o 
   2  15   6       42.05       32.95      5.78 o 
   1   1   7     2609.36     2248.59     37.76 o 
   3   1   7     2673.11     2529.20     42.41 o 
   4   1   7       26.98       37.21      2.72 o 
   5   1   7     5404.84     5804.48    102.83 o 
   6   1   7     2134.63     2136.51     44.69 o 
   7   1   7     1622.41     1628.77     39.68 o 
   8   1   7      289.18      276.67     17.76 o 
   9   1   7      312.49      285.10     20.36 o 
   0   2   7    37719.24    33811.45    836.91 o 
   1   2   7    26362.82    24215.64    411.14 o 
   2   2   7    58520.00    57139.63   1735.65 o 
   3   2   7    34323.26    35659.28    744.52 o 
   4   2   7    37196.65    39247.64    875.88 o 
   5   2   7     7390.95     7267.16    130.43 o 
   6   2   7     7214.73     7060.65    148.48 o 
   7   2   7     5963.01     5988.39    125.20 o 
   8   2   7     4207.96     4202.91     92.63 o 
   9   2   7     1416.05     1371.61     55.09 o 
   1   3   7     3323.94     3395.42     66.30 o 
   3   3   7       26.86       26.31      2.00 o 
   4   3   7      167.51      188.91      9.84 o 
   5   3   7      760.92      781.99     18.33 o 
   6   3   7     2893.58     2905.41     68.51 o 
   7   3   7      383.69      415.25     20.91 o 
   8   3   7      172.61      166.33     10.27 o 
   0   4   7    20178.99    21270.55    366.53 o 
   1   4   7       13.54       19.17      7.53 o 
   2   4   7      389.39      469.58     14.92 o 
   3   4   7       55.06       64.11      5.49 o 
   4   4   7        2.04       11.08      2.64 o 
   5   4   7      678.95      655.74     20.95 o 
   6   4   7        9.57       17.61      5.09 o 
   7   4   7      507.57      489.06     25.93 o 
   8   4   7      601.52      529.74     30.83 o 
   1   5   7     1534.69     1669.75     36.05 o 
   2   5   7       42.17       47.71      3.63 o 
   3   5   7        8.10       10.76      3.34 o 
   4   5   7        1.02        7.00      2.60 o 
   5   5   7      373.25      393.48     20.00 o 
   6   5   7      247.14      266.82     12.36 o 
   7   5   7      138.99      121.83      6.98 o 
   8   5   7      103.78      115.14      7.65 o 
   0   6   7    35639.26    35253.30    889.94 o 
   1   6   7    23481.65    23217.82    524.65 o 
   2   6   7    25693.64    25327.09    769.29 o 
   3   6   7    15269.42    14951.10    395.88 o 
   4   6   7    19464.53    19598.88    501.49 o 
   5   6   7     8287.45     8347.98    166.18 o 
   6   6   7     8644.51     8730.00    177.74 o 
   7   6   7     4242.12     4347.70     61.00 o 
   8   6   7     2039.66     1909.05     49.51 o 
   1   7   7       24.12       23.11      2.37 o 
   2   7   7      251.53      299.77     14.98 o 
   3   7   7      831.31      846.89     29.54 o 
   4   7   7       11.49       10.22      4.07 o 
   5   7   7     1152.86     1162.05     37.93 o 
   6   7   7      601.22      587.64     24.01 o 
   7   7   7       26.75       35.05      5.04 o 
   8   7   7      361.16      321.67     24.82 o 
   0   8   7       40.89       58.66      5.67 o 
   1   8   7     3016.49     3068.09     83.19 o 
   2   8   7     2643.68     2709.06     69.69 o 
   3   8   7      906.22      850.05     31.76 o 
   4   8   7      286.39      270.78     14.68 o 
   5   8   7       14.36       13.62      4.69 o 
   6   8   7     1214.16     1191.97     45.69 o 
   7   8   7      292.95      248.40     16.89 o 
   1   9   7      139.87      135.28      8.00 o 
   2   9   7       53.32       65.34      3.88 o 
   3   9   7      729.18      757.92     23.56 o 
   4   9   7        0.77        2.55      3.99 o 
   5   9   7      525.02      517.73     30.09 o 
   6   9   7      529.60      490.82     32.30 o 
   7   9   7      816.19      862.97     52.59 o 
   0  10   7    27788.44    28513.38    965.63 o 
   1  10   7    10595.10    10577.69    261.87 o 
   2  10   7    12969.91    13041.75    380.38 o 
   3  10   7     9372.83     9342.14    290.85 o 
   4  10   7    15199.74    15314.84    554.69 o 
   5  10   7     5252.30     5213.04    165.75 o 
   6  10   7     4462.76     4424.72    122.16 o 
   1  11   7       43.72       50.97      5.39 o 
   2  11   7      398.25      403.71     22.07 o 
   3  11   7       92.93      101.27      5.84 o 
   4  11   7      344.37      301.84     17.46 o 
   5  11   7      250.86      236.27     15.56 o 
   6  11   7      934.84      902.77     45.49 o 
   0  12   7       67.34       59.26      8.89 o 
   1  12   7      342.25      347.46     21.39 o 
   2  12   7       42.20       47.06      4.80 o 
   3  12   7      731.65      742.25     28.82 o 
   4  12   7       29.48       31.93      5.98 o 
   5  12   7      172.10      163.07     10.59 o 
   1  13   7      153.55      133.45      9.46 o 
   2  13   7       44.32       37.47      3.81 o 
   3  13   7       28.80       26.62      4.08 o 
   4  13   7      228.55      199.72     13.21 o 
   0  14   7     2926.10     2877.87    229.09 o 
   1  14   7     3223.19     3112.56    133.09 o 
   2  14   7     3135.37     3046.77    130.23 o 
   3  14   7     3820.50     3837.52    130.04 o 
   1  15   7       16.70       21.96      5.54 o 
   2  15   7      155.47      142.64     10.82 o 
   1   0   8    37385.61    33622.12    772.89 o 
   2   0   8    85671.01    82947.33   3486.15 o 
   3   0   8    23329.22    24497.58    552.33 o 
   4   0   8    24265.30    24268.75    679.05 o 
   5   0   8    11307.21    11683.82    366.54 o 
   6   0   8    15418.25    16016.45    589.92 o 
   7   0   8      489.22      441.90     31.34 o 
   8   0   8     3389.62     3293.48    123.07 o 
   1   1   8    16593.49    16311.76    221.42 o 
   2   1   8     3221.94     3334.95     56.52 o 
   3   1   8      893.78      890.04     12.00 o 
   4   1   8       29.85       39.84      2.58 o 
   5   1   8        1.12        1.66      2.28 o 
   6   1   8      357.79      353.96     18.50 o 
   7   1   8      218.28      215.40     13.16 o 
   8   1   8      685.32      651.54     27.85 o 
   0   2   8       16.14       24.08      8.72 o 
   1   2   8       30.49       32.19      4.65 o 
   2   2   8      225.78      212.61     12.74 o 
   3   2   8      345.49      346.78     11.38 o 
   4   2   8       74.50       84.32      6.95 o 
   5   2   8      691.31      752.05     30.11 o 
   6   2   8      202.94      216.01     12.12 o 
   7   2   8      230.34      227.79     20.03 o 
   8   2   8       21.82       14.91      4.32 o 
   1   3   8      677.23      746.91     14.73 o 
   2   3   8      778.38      779.04     17.82 o 
   3   3   8       70.59       58.08      3.84 o 
   4   3   8      847.14      828.87     18.23 o 
   5   3   8      158.43      170.63      9.52 o 
   6   3   8      781.30      743.27     21.21 o 
   7   3   8      921.93      891.23     29.73 o 
   8   3   8      550.28      502.97     32.31 o 
   0   4   8    73240.93    72506.38   1671.53 o 
   1   4   8    10642.57     9980.23    153.41 o 
   2   4   8    29143.80    27668.03    679.82 o 
   3   4   8    16293.52    16193.93    405.55 o 
   4   4   8    20972.36    21162.47    471.00 o 
   5   4   8     7452.23     7622.82    153.00 o 
   6   4   8    10602.52    10588.68    183.75 o 
   7   4   8     2638.42     2610.62     43.18 o 
   8   4   8     5191.19     5172.18    110.31 o 
   1   5   8     2175.39     2114.46     41.16 o 
   2   5   8     2861.15     2910.96     70.90 o 
   3   5   8     1104.41     1049.99     23.86 o 
   4   5   8      510.61      496.32     16.14 o 
   5   5   8       11.39       17.75      3.02 o 
   6   5   8     1466.24     1489.19     28.97 o 
   7   5   8      379.24      347.57     18.48 o 
   8   5   8      786.68      735.36     41.81 o 
   0   6   8     3999.39     4345.93    102.62 o 
   1   6   8        2.83       -2.40      3.53 o 
   2   6   8      233.64      217.15     11.50 o 
   3   6   8       25.24       26.39      2.88 o 
   4   6   8      476.48      489.45     16.92 o 
   5   6   8      277.12      257.67     13.87 o 
   6   6   8      365.28      362.65     19.78 o 
   7   6   8        0.10       13.37      5.07 o 
   8   6   8       47.92       57.58      4.88 o 
   1   7   8       62.98       66.83      3.97 o 
   2   7   8       58.47       61.54      4.24 o 
   3   7   8      183.05      207.39      9.22 o 
   4   7   8      624.16      585.84     22.94 o 
   5   7   8      163.26      161.84      9.86 o 
   6   7   8      308.93      296.99     17.12 o 
   7   7   8      601.19      558.96     39.82 o 
   0   8   8    30459.79    30946.21    944.88 o 
   1   8   8     9486.28     9161.53    209.93 o 
   2   8   8    22998.32    23145.91    695.60 o 
   3   8   8     9510.57     9376.95    274.28 o 
   4   8   8    16438.13    16490.81    464.79 o 
   5   8   8     2134.86     2102.66     73.12 o 
   6   8   8     7985.77     7974.45    224.22 o 
   7   8   8     2346.90     2399.82     55.13 o 
   1   9   8       21.48       18.31      3.52 o 
   2   9   8      596.17      536.52     25.26 o 
   3   9   8      228.90      210.12     11.84 o 
   4   9   8     1561.25     1595.19     58.02 o 
   5   9   8        0.28        5.44      4.76 o 
   6   9   8     1054.75     1060.34     43.17 o 
   7   9   8      140.40      144.37     10.86 o 
   0  10   8      228.96      247.51     19.30 o 
   1  10   8     1014.40     1025.11     25.16 o 
   2  10   8       41.60       26.16      3.32 o 
   3  10   8       11.24       13.59      3.89 o 
   4  10   8      290.99      294.21     15.11 o 
   5  10   8       48.81       50.65      5.63 o 
   6  10   8      272.67      240.86     16.07 o 
   1  11   8       93.30       95.61      6.36 o 
   2  11   8        7.13        4.08      3.74 o 
   3  11   8        2.02        9.24      4.08 o 
   4  11   8        7.34        7.49      3.29 o 
   5  11   8       49.16       48.46      5.29 o 
   6  11   8      149.00      167.28     11.81 o 
   0  12   8    11336.82    11802.31    711.64 o 
   1  12   8     4084.79     4003.37    113.10 o 
   2  12   8    11855.00    11950.02    332.78 o 
   3  12   8     2922.09     2826.82     87.07 o 
   4  12   8     7256.67     7276.82    265.87 o 
   5  12   8     2250.88     2151.05     78.57 o 
   1  13   8      106.71      107.32      8.22 o 
   2  13   8      195.33      158.44     10.08 o 
   3  13   8      271.45      245.06     15.62 o 
   4  13   8      191.02      181.79     11.62 o 
   0  14   8      806.73      750.65     57.06 o 
   1  14   8       80.31       80.75      7.23 o 
   2  14   8      792.26      698.47     42.17 o 
   3  14   8       84.30       76.45      7.04 o 
   1  15   8       21.04       19.34      4.66 o 
   1   1   9       45.18       58.38      3.94 o 
   2   1   9     2855.74     2799.29     46.73 o 
   3   1   9     1923.53     1918.85     30.96 o 
   4   1   9       56.27       61.13      3.78 o 
   5   1   9       44.69       47.85      3.32 o 
   6   1   9      890.75      889.34     26.08 o 
   7   1   9      566.69      558.73     28.94 o 
   8   1   9        7.37       12.71      4.07 o 
   0   2   9     8065.45     7709.40    152.35 o 
   1   2   9   101006.32    95889.74   1889.76 o 
   2   2   9     1853.56     1700.75     34.40 o 
   3   2   9    31688.60    31465.01    654.76 o 
   4   2   9     1164.41     1088.10     29.41 o 
   5   2   9    20371.99    21133.16    388.92 o 
   6   2   9      978.79      973.19     26.11 o 
   7   2   9    11417.02    11517.16    254.95 o 
   8   2   9       82.10       68.97      7.00 o 
   1   3   9      162.71      176.11      9.55 o 
   2   3   9      304.78      294.03     10.94 o 
   3   3   9     6994.91     7306.37    138.68 o 
   4   3   9     1233.08     1291.68     21.87 o 
   5   3   9     1107.75     1161.57     19.31 o 
   6   3   9      427.78      412.32     19.50 o 
   7   3   9      849.63      853.21     26.78 o 
   8   3   9       26.79       34.49      3.96 o 
   0   4   9     2151.25     2094.89     54.46 o 
   1   4   9      156.30      180.81      9.83 o 
   2   4   9      400.79      356.03     17.96 o 
   3   4   9     1723.32     1600.96     41.37 o 
   4   4   9      179.44      183.49     10.57 o 
   5   4   9      392.06      431.78     19.16 o 
   6   4   9      485.12      587.38     26.95 o 
   7   4   9       24.90       26.02      3.88 o 
   8   4   9      116.32      100.78      9.52 o 
   1   5   9      123.66      141.85      8.89 o 
   2   5   9      217.89      232.48     10.22 o 
   3   5   9        3.34        3.29      2.24 o 
   4   5   9       38.67       53.94      3.67 o 
   5   5   9       21.87       30.13      2.99 o 
   6   5   9       37.18       35.57      5.17 o 
   7   5   9      169.08      164.49     10.59 o 
   8   5   9      177.47      145.55      9.77 o 
   0   6   9      917.96      814.95     29.69 o 
   1   6   9    46429.99    45680.78   1019.46 o 
   2   6   9      171.69      147.58      8.17 o 
   3   6   9    37110.96    36790.66   1009.33 o 
   4   6   9     1729.46     1745.83     44.87 o 
   5   6   9    10625.57    10449.65    202.23 o 
   6   6   9      316.46      301.83     18.79 o 
   7   6   9     8123.47     8218.94    128.83 o 
   8   6   9      602.83      539.32     40.23 o 
   1   7   9       77.82       90.78      5.33 o 
   2   7   9        0.15        3.18      2.48 o 
   3   7   9      859.26      855.55     23.19 o 
   4   7   9      778.55      780.84     28.32 o 
   5   7   9      266.65      262.84     15.92 o 
   6   7   9      414.17      406.61     18.77 o 
   7   7   9     1394.80     1409.40     38.66 o 
   0   8   9      297.52      295.24     23.86 o 
   1   8   9     2531.44     2566.08     55.70 o 
   2   8   9      363.95      315.39     15.84 o 
   3   8   9     2468.91     2431.70     73.70 o 
   4   8   9      161.45      137.72     10.14 o 
   5   8   9      618.27      597.17     26.71 o 
   6   8   9      103.75       88.20     10.19 o 
   7   8   9      426.89      396.59     28.32 o 
   1   9   9       18.11       19.90      3.26 o 
   2   9   9        0.01        6.95      3.39 o 
   3   9   9        0.82       -1.50      2.73 o 
   4   9   9      240.55      249.37     14.26 o 
   5   9   9      564.12      545.79     36.11 o 
   6   9   9        3.45        9.41      5.07 o 
   7   9   9      610.13      617.27     32.29 o 
   0  10   9     2041.54     1911.05     62.31 o 
   1  10   9    26052.00    26672.08    566.60 o 
   2  10   9     1866.05     1845.34     59.26 o 
   3  10   9    21299.56    22057.31    648.09 o 
   4  10   9     1212.52     1167.73     52.74 o 
   5  10   9    12611.76    13101.08    270.74 o 
   6  10   9      688.68      620.06     36.75 o 
   1  11   9       95.19       90.46      5.72 o 
   2  11   9        0.00       -0.90      3.48 o 
   3  11   9      770.73      766.30     31.88 o 
   4  11   9       90.68       95.32      6.53 o 
   5  11   9     1023.72      986.43     32.12 o 
   0  12   9      563.24      496.22     39.52 o 
   1  12   9       22.28       27.54      4.00 o 
   2  12   9        3.98       -2.70      4.73 o 
   3  12   9      162.47      168.92      9.95 o 
   4  12   9      287.57      264.48     18.89 o 
   5  12   9       85.83       92.16      7.91 o 
   1  13   9        0.60        7.22      3.24 o 
   2  13   9       19.89       14.55      4.09 o 
   3  13   9      146.95      137.17     10.69 o 
   4  13   9       76.15       74.39      5.55 o 
   0  14   9      580.16      485.94     29.88 o 
   1  14   9     5927.50     5844.60    228.38 o 
   2  14   9        4.67       20.71      5.49 o 
   3  14   9     4069.65     3980.45    117.09 o 
   0   0  10    67000.46    59746.12   1397.86 o 
   1   0  10      603.27      487.40     13.65 o 
   2   0  10    54761.50    51948.11   1505.92 o 
   3   0  10      583.91      600.42     18.03 o 
   4   0  10    28775.21    30246.66    797.05 o 
   5   0  10      348.64      350.54     29.25 o 
   6   0  10    11851.80    12180.73    557.60 o 
   7   0  10      234.98      232.62     20.03 o 
   8   0  10     9553.16     9783.33    387.44 o 
   1   1  10      874.07      998.57     13.98 o 
   2   1  10      333.89      296.02     17.91 o 
   3   1  10      417.66      408.93     13.83 o 
   4   1  10      108.14      110.89      6.64 o 
   5   1  10      169.89      177.62     10.55 o 
   6   1  10      477.24      496.10     28.22 o 
   7   1  10        7.93       12.79      5.02 o 
   8   1  10      177.89      189.80     16.23 o 
   0   2  10     7158.91     7291.56    151.97 o 
   1   2  10      510.05      434.52     15.79 o 
   2   2  10     2676.05     2541.96     45.85 o 
   3   2  10       70.70       58.20      4.56 o 
   4   2  10      540.42      577.17     13.80 o 
   5   2  10      222.89      256.45     12.74 o 
   6   2  10       20.18       19.08      5.53 o 
   7   2  10      393.76      383.49     22.49 o 
   8   2  10      195.48      187.94     13.30 o 
   1   3  10      623.91      574.04     10.72 o 
   2   3  10       37.83       27.40      2.68 o 
   3   3  10     2872.71     2919.69     62.45 o 
   4   3  10      176.09      185.66     11.57 o 
   5   3  10       38.21       40.81      3.90 o 
   6   3  10      945.29      929.87     20.10 o 
   7   3  10      292.54      274.17     16.12 o 
   8   3  10     1417.75     1369.49     46.71 o 
   0   4  10    50488.38    48045.80    923.93 o 
   1   4  10     1833.65     1636.79     26.55 o 
   2   4  10    56331.96    55206.20    809.36 o 
   3   4  10     2952.29     2912.78     67.26 o 
   4   4  10    23218.71    23911.10    452.70 o 
   5   4  10     1725.02     1672.33     30.59 o 
   6   4  10    16324.50    16688.80    293.90 o 
   7   4  10      247.89      233.18     15.66 o 
   8   4  10     9185.73     9391.34    220.96 o 
   1   5  10      917.87      864.37     14.46 o 
   2   5  10     3228.25     3175.62     68.12 o 
   3   5  10       38.19       35.48      3.20 o 
   4   5  10     3404.82     3582.50     68.30 o 
   5   5  10      217.48      223.94     12.94 o 
   6   5  10     1050.28     1026.45     24.83 o 
   7   5  10       63.36       55.70      6.93 o 
   8   5  10      385.71      331.32     24.81 o 
   0   6  10      532.11      536.44     17.21 o 
   1   6  10       22.02       13.38      5.00 o 
   2   6  10     2254.51     2226.19     59.91 o 
   3   6  10      186.23      156.02      8.93 o 
   4   6  10      155.20      150.57      9.18 o 
   5   6  10      274.92      282.50     17.54 o 
   6   6  10       53.99       53.22      4.25 o 
   7   6  10        0.29       18.78      5.90 o 
   1   7  10       95.45      129.18      7.09 o 
   2   7  10      636.59      604.83     19.57 o 
   3   7  10     1174.55     1156.57     33.13 o 
   4   7  10      542.79      560.48     23.84 o 
   5   7  10        0.09        6.41      5.71 o 
   6   7  10     1529.62     1547.45     27.03 o 
   7   7  10       84.29       93.58      7.55 o 
   0   8  10    30914.53    31752.71    807.10 o 
   1   8  10      367.78      344.60     18.14 o 
   2   8  10    23377.79    23010.46    559.76 o 
   3   8  10      161.18      144.82      8.29 o 
   4   8  10    14031.05    14047.68    379.28 o 
   5   8  10       13.83       22.37      3.28 o 
   6   8  10     7833.19     8091.61    157.09 o 
   7   8  10        4.31       22.78      5.52 o 
   1   9  10     1990.14     2033.29     42.88 o 
   2   9  10      578.62      554.30     21.92 o 
   3   9  10        7.05        7.00      2.82 o 
   4   9  10      544.46      543.05     25.53 o 
   5   9  10      302.84      272.59     18.53 o 
   6   9  10      921.94      929.43     38.33 o 
   0  10  10       20.98       32.44      4.73 o 
   1  10  10       79.43       72.03      5.53 o 
   2  10  10      665.43      626.17     21.95 o 
   3  10  10      205.62      207.41     12.60 o 
   4  10  10      145.13      135.03      8.89 o 
   5  10  10       38.87       67.95      6.20 o 
   6  10  10      562.52      508.00     35.83 o 
   1  11  10      474.67      430.36     20.56 o 
   2  11  10        7.32        5.51      3.99 o 
   3  11  10        0.63       10.15      5.25 o 
   4  11  10        7.56        8.56      4.01 o 
   5  11  10        1.03        5.57      5.40 o 
   0  12  10    16278.41    16210.87    535.50 o 
   1  12  10      433.91      403.25     23.28 o 
   2  12  10    11678.42    11797.50    297.44 o 
   3  12  10      123.73      135.60     10.28 o 
   4  12  10    12222.67    12719.99    414.63 o 
   1  13  10        0.89       -0.08      4.81 o 
   2  13  10       61.27       45.73      4.58 o 
   3  13  10      286.36      229.13     16.37 o 
   0  14  10      977.47      828.91     54.33 o 
   1  14  10       13.24       10.72      3.67 o 
   2  14  10     1286.96     1282.79     49.57 o 
   1   1  11       10.16       14.86      1.90 o 
   3   1  11     3144.86     3222.00     37.65 o 
   4   1  11       60.26       60.27      4.49 o 
   5   1  11     1532.62     1605.95     26.38 o 
   6   1  11      237.20      234.70     16.29 o 
   7   1  11     2402.33     2404.55     59.56 o 
   8   1  11      365.48      320.13     25.19 o 
   0   2  11    10485.27     9976.84    243.39 o 
   1   2  11    29194.76    27342.69    411.41 o 
   2   2  11    12469.06    12111.16    224.44 o 
   3   2  11    27954.12    27709.59    386.16 o 
   4   2  11     4466.53     4301.22     55.93 o 
   5   2  11    17268.52    17827.63    312.47 o 
   6   2  11     3411.04     3420.86     80.06 o 
   7   2  11    10713.14    11205.76    246.46 o 
   8   2  11      131.96      139.30     10.69 o 
   1   3  11        5.10        3.20      2.53 o 
   2   3  11        2.41       11.10      2.71 o 
   3   3  11     2781.61     2680.53     54.99 o 
   4   3  11      226.61      214.82     14.24 o 
   5   3  11       91.00       83.34      5.42 o 
   6   3  11     1231.13     1287.75     30.94 o 
   7   3  11      840.69      840.60     41.28 o 
   8   3  11     1147.23     1215.23     47.09 o 
   0   4  11     1308.75     1299.81     46.52 o 
   1   4  11      208.39      206.55     10.48 o 
   2   4  11      135.59      134.63      8.61 o 
   3   4  11       52.77       78.77      5.23 o 
   4   4  11      118.70      129.10      8.36 o 
   5   4  11      786.52      791.82     20.71 o 
   6   4  11      798.73      768.33     28.78 o 
   7   4  11       47.74       49.94      7.98 o 
   8   4  11       49.26       44.68      7.30 o 
   1   5  11      697.50      654.73      9.98 o 
   2   5  11        7.18        6.18      3.48 o 
   3   5  11       31.92       27.98      3.65 o 
   4   5  11      156.04      185.98     11.35 o 
   5   5  11      133.06      132.92      8.45 o 
   6   5  11      436.78      441.16     19.62 o 
   7   5  11      792.13      719.09     35.19 o 
   0   6  11     5588.23     5310.63    102.03 o 
   1   6  11    30932.47    30893.59    556.17 o 
   2   6  11     4564.81     4185.84    100.29 o 
   3   6  11    13724.41    13429.89    246.60 o 
   4   6  11     5819.12     5783.54    125.26 o 
   5   6  11    19771.59    20744.90    362.22 o 
   6   6  11     2968.48     2910.91     43.56 o 
   7   6  11     6694.20     6819.10    129.63 o 
   1   7  11        0.19       -2.06      3.08 o 
   2   7  11       60.81       60.08      4.00 o 
   3   7  11     1779.32     1832.18     55.41 o 
   4   7  11       53.72       46.95      4.22 o 
   5   7  11      102.67       88.68      6.77 o 
   6   7  11      498.07      443.65     26.67 o 
   7   7  11      323.28      288.33     19.12 o 
   0   8  11     2805.86     2770.61     71.62 o 
   1   8  11     7558.96     7662.75    168.45 o 
   2   8  11       33.17       33.67      4.46 o 
   3   8  11       55.30       42.94      4.18 o 
   4   8  11      392.62      411.64     24.54 o 
   5   8  11      324.17      322.36     20.83 o 
   6   8  11       38.45       42.32      5.09 o 
   1   9  11        0.24        6.49      3.01 o 
   2   9  11      501.25      470.76     17.32 o 
   3   9  11      223.81      215.36     12.52 o 
   4   9  11        0.51        1.27      5.46 o 
   5   9  11      682.70      680.14     31.74 o 
   6   9  11       31.10       24.30      4.15 o 
   0  10  11     2562.44     2449.09     46.73 o 
   1  10  11    17086.53    17342.78    362.94 o 
   2  10  11     5490.92     5488.87    143.96 o 
   3  10  11    14411.52    14413.67    436.21 o 
   4  10  11     1828.02     1886.54     43.27 o 
   5  10  11     7650.95     7774.72    206.86 o 
   6  10  11     1346.34     1371.45     55.44 o 
   1  11  11        2.85        4.25      3.73 o 
   2  11  11      882.32      815.91     24.23 o 
   3  11  11      637.57      641.06     30.38 o 
   4  11  11     1084.79     1135.28     35.99 o 
   5  11  11      124.21      127.41     10.79 o 
   0  12  11      422.85      345.82     31.07 o 
   1  12  11     1307.95     1291.69     40.19 o 
   2  12  11       75.76       67.38      6.92 o 
   3  12  11       44.57       44.14      4.92 o 
   4  12  11       11.16       14.47      9.53 o 
   1  13  11       40.24       38.88      4.03 o 
   2  13  11       11.25       18.06      4.80 o 
   3  13  11      183.02      196.09     14.02 o 
   0  14  11      995.98      824.53     87.88 o 
   1  14  11     5374.41     5158.04    201.19 o 
   0   0  12    16727.61    15450.80    366.82 o 
   1   0  12    13004.77    12000.48    100.40 o 
   2   0  12    17755.68    17138.16    317.63 o 
   3   0  12    13572.18    13125.49    160.93 o 
   4   0  12     8278.79     7932.10    142.83 o 
   5   0  12     6825.59     6898.25    177.38 o 
   6   0  12     9887.55    10305.32    265.12 o 
   7   0  12     2561.21     2452.61    125.26 o 
   8   0  12     3734.93     3718.98    135.31 o 
   1   1  12      854.32      804.59     10.81 o 
   2   1  12      597.79      625.33     11.55 o 
   3   1  12       10.30       26.46      3.68 o 
   4   1  12      156.23      158.13     10.38 o 
   5   1  12      636.95      663.02     27.28 o 
   6   1  12      381.21      395.85     23.18 o 
   7   1  12      925.30      898.61     37.67 o 
   8   1  12      126.72      140.43     10.67 o 
   0   2  12     1455.58     1330.67     35.52 o 
   1   2  12     1894.71     1807.04     26.89 o 
   2   2  12     2933.16     2856.54     55.10 o 
   3   2  12     2301.34     2155.20     38.32 o 
   4   2  12       64.59       55.31      4.35 o 
   5   2  12      676.25      655.35     23.19 o 
   6   2  12      224.60      246.89     21.55 o 
   7   2  12       57.27       48.00      6.53 o 
   8   2  12       35.74       28.19      8.76 o 
   1   3  12       37.28       42.12      3.19 o 
   2   3  12     1734.46     1762.41     28.26 o 
   3   3  12     1725.13     1707.74     30.93 o 
   4   3  12      267.89      254.66     12.74 o 
   5   3  12     1397.47     1471.95     28.14 o 
   6   3  12     1872.87     1836.46     39.08 o 
   7   3  12      225.70      204.56     14.62 o 
   0   4  12    21370.40    21345.82    407.11 o 
   1   4  12    24048.82    24052.04    339.42 o 
   2   4  12    15203.96    14513.00    230.36 o 
   3   4  12    19321.85    19077.44    316.35 o 
   4   4  12    16914.29    17205.14    280.67 o 
   5   4  12    10566.47    10815.05    189.38 o 
   6   4  12     8760.65     8874.33    139.42 o 
   7   4  12     4067.99     4032.19     71.77 o 
   1   5  12       96.97       85.28      4.47 o 
   2   5  12      325.74      301.38     16.82 o 
   3   5  12      605.46      604.44     15.96 o 
   4   5  12      185.32      196.27     12.26 o 
   5   5  12     1868.44     1919.28     38.87 o 
   6   5  12     1173.96     1086.27     27.75 o 
   7   5  12     1247.08     1215.71     34.29 o 
   0   6  12      532.84      503.28     22.92 o 
   1   6  12      112.19       86.70      6.76 o 
   2   6  12      117.04       98.64      9.08 o 
   3   6  12      197.15      158.82      9.87 o 
   4   6  12      164.91      140.61      9.67 o 
   5   6  12      210.61      226.90     14.11 o 
   6   6  12        0.48        6.59      3.26 o 
   7   6  12       61.88       43.35      6.71 o 
   1   7  12      130.25      143.52      7.85 o 
   2   7  12      230.33      220.36     12.07 o 
   3   7  12     2199.94     2198.36     41.85 o 
   4   7  12       25.27       26.00      3.73 o 
   5   7  12     1958.20     2066.64     32.95 o 
   6   7  12     1089.52     1069.84     33.91 o 
   7   7  12      517.78      510.59     45.70 o 
   0   8  12     4462.96     4191.64    111.29 o 
   1   8  12     8438.57     8095.90    169.09 o 
   2   8  12     5243.94     4998.29    110.02 o 
   3   8  12     7371.25     7428.26    155.31 o 
   4   8  12     9880.80     9889.39    247.22 o 
   5   8  12     4683.76     4626.72     96.87 o 
   6   8  12     5982.83     5971.12    121.45 o 
   1   9  12     1112.50     1103.54     18.89 o 
   2   9  12      976.97      891.02     29.28 o 
   3   9  12      250.86      208.89     12.49 o 
   4   9  12       59.15       62.96      5.59 o 
   5   9  12      211.66      196.74     14.47 o 
   6   9  12      929.23      877.02     36.35 o 
   0  10  12     3597.83     3331.23     94.39 o 
   1  10  12      315.88      280.71     15.50 o 
   2  10  12     1046.84      987.35     37.30 o 
   3  10  12      762.14      739.68     42.98 o 
   4  10  12       86.05       85.16      7.88 o 
   5  10  12      451.87      433.18     28.70 o 
   1  11  12      780.38      669.40     30.48 o 
   2  11  12      317.95      285.25     17.50 o 
   3  11  12      198.52      202.20     14.90 o 
   4  11  12      413.62      382.38     28.37 o 
   0  12  12    10707.89    10598.67    380.24 o 
   1  12  12     6246.41     6043.22    138.02 o 
   2  12  12     9059.62     9037.80    223.26 o 
   3  12  12     4584.97     4558.59    113.50 o 
   4  12  12     5581.46     5760.44    125.17 o 
   1  13  12      169.93      152.88     11.04 o 
   2  13  12       36.52       34.95      5.49 o 
   1   1  13      388.19      377.45     17.37 o 
   2   1  13      683.31      713.90     10.98 o 
   3   1  13      512.32      482.24     15.52 o 
   4   1  13     1853.29     1890.41     27.31 o 
   5   1  13       17.86       24.90      5.73 o 
   6   1  13     2881.34     3063.74     52.59 o 
   7   1  13       16.20       14.34      4.60 o 
   0   2  13    18172.55    16700.55    276.63 o 
   1   2  13     6313.18     5824.93     72.98 o 
   2   2  13    26118.42    25533.29    326.50 o 
   3   2  13     4421.05     4116.01     61.38 o 
   4   2  13    17475.99    17642.71    251.43 o 
   5   2  13     4122.25     4146.43     73.12 o 
   6   2  13    12319.81    12672.79    184.61 o 
   7   2  13     2028.38     2065.97     41.09 o 
   1   3  13      566.56      534.40     11.88 o 
   2   3  13      633.80      628.82     17.55 o 
   3   3  13      751.08      667.92     19.16 o 
   4   3  13      978.74      956.93     21.79 o 
   5   3  13       42.82       39.69      4.32 o 
   6   3  13     1852.95     1941.76     40.19 o 
   7   3  13       48.35       39.66      8.57 o 
   0   4  13      281.27      265.51     24.01 o 
   1   4  13      634.44      610.21     26.16 o 
   2   4  13       13.64        2.14      5.51 o 
   3   4  13      205.45      180.81     11.92 o 
   4   4  13      113.56      109.76      7.48 o 
   5   4  13      171.43      151.47     12.79 o 
   6   4  13       24.76       12.82      5.47 o 
   7   4  13       96.05       90.70      8.07 o 
   1   5  13      178.28      166.17      9.37 o 
   2   5  13     1154.42     1064.97     20.61 o 
   3   5  13        5.64        4.37      3.53 o 
   4   5  13     1538.81     1516.25     22.61 o 
   5   5  13        0.87        0.87      3.92 o 
   6   5  13      195.38      201.07     13.90 o 
   7   5  13      130.88      131.43     10.15 o 
   0   6  13    19656.61    19199.90    385.34 o 
   1   6  13     7783.70     7606.37    129.39 o 
   2   6  13    32694.50    32943.73    536.96 o 
   3   6  13    13036.44    13439.63    182.42 o 
   4   6  13     7593.24     7518.20    120.07 o 
   5   6  13     2212.93     2068.24     39.33 o 
   6   6  13     5329.01     5376.99     89.74 o 
   7   6  13     2721.34     2618.29     66.72 o 
   1   7  13      235.28      225.73     10.94 o 
   2   7  13      116.63      118.02      7.18 o 
   3   7  13      401.56      360.27     19.22 o 
   4   7  13      468.29      446.33     30.98 o 
   5   7  13        0.41        5.98      3.64 o 
   6   7  13      424.67      423.74     30.41 o 
   0   8  13       93.40       90.38      6.37 o 
   1   8  13      101.07      112.87      7.08 o 
   2   8  13     2901.07     2807.14     58.17 o 
   3   8  13        1.34        8.94      6.48 o 
   4   8  13     1263.48     1179.93     40.52 o 
   5   8  13      430.31      406.09     24.74 o 
   6   8  13      960.76      836.46     52.61 o 
   1   9  13        0.64       10.04      2.46 o 
   2   9  13     3069.62     3044.15     58.48 o 
   3   9  13        5.85       10.02      3.29 o 
   4   9  13     2284.71     2339.00     67.97 o 
   5   9  13      201.52      200.98     12.31 o 
   0  10  13    16650.28    16936.17    420.02 o 
   1  10  13     1279.67     1079.76     26.45 o 
   2  10  13    11062.85    10669.84    212.76 o 
   3  10  13     2127.67     2051.53     51.73 o 
   4  10  13     7316.13     7659.74    153.59 o 
   5  10  13     1504.90     1555.19     40.78 o 
   1  11  13       47.11       45.18      3.29 o 
   2  11  13       74.58       70.97      5.02 o 
   3  11  13        8.94       12.47      5.93 o 
   4  11  13        4.24        1.46      6.20 o 
   0  12  13       79.13       96.05      8.61 o 
   1  12  13      521.26      455.75     30.57 o 
   2  12  13      942.96      946.06     50.32 o 
   3  12  13      400.20      387.89     22.75 o 
   1  13  13        0.97       13.98      3.85 o 
   0   0  14     3763.92     3743.87     52.03 o 
   1   0  14    37938.57    37718.64    430.09 o 
   2   0  14      219.48      200.60     16.91 o 
   3   0  14    20774.40    20234.89    226.66 o 
   4   0  14     2236.87     2259.25     61.35 o 
   5   0  14    22599.77    23227.02    673.27 o 
   6   0  14      295.24      275.74     30.60 o 
   7   0  14     7311.43     7319.56    213.24 o 
   1   1  14      611.76      638.72     15.03 o 
   2   1  14      152.20      152.52      9.22 o 
   3   1  14     1368.75     1341.63     18.58 o 
   4   1  14     1210.50     1188.70     19.06 o 
   5   1  14      370.09      394.45     28.10 o 
   6   1  14       31.57       37.16      5.49 o 
   7   1  14      794.76      780.55     56.87 o 
   0   2  14      543.32      432.44     37.94 o 
   1   2  14      995.32      925.31     13.65 o 
   2   2  14       24.32       19.67      8.23 o 
   3   2  14      237.27      232.40     14.48 o 
   4   2  14        7.81        9.93      5.04 o 
   5   2  14      301.13      296.23     19.69 o 
   6   2  14      130.99      166.45     11.77 o 
   7   2  14       30.08       19.92      6.02 o 
   1   3  14     1527.68     1532.34     19.57 o 
   2   3  14      606.71      595.31     20.12 o 
   3   3  14     1919.81     1906.41     29.34 o 
   4   3  14       56.69       70.87      5.45 o 
   5   3  14     1575.74     1625.53     29.37 o 
   6   3  14      102.61       99.55      7.69 o 
   7   3  14      980.61      985.31     51.56 o 
   0   4  14     3588.59     3420.07     71.22 o 
   1   4  14    35932.06    35726.76    456.90 o 
   2   4  14     1271.30     1256.02     17.20 o 
   3   4  14    19935.01    19993.15    324.95 o 
   4   4  14      258.71      249.76     17.15 o 
   5   4  14    15111.47    15768.83    205.45 o 
   6   4  14       53.07       58.63      6.83 o 
   7   4  14     4901.26     4912.06     99.23 o 
   1   5  14        6.12       15.36      4.19 o 
   2   5  14      311.24      327.88     19.80 o 
   3   5  14      449.05      425.55     19.72 o 
   4   5  14       26.44       28.73      3.62 o 
   5   5  14      387.91      383.70     28.31 o 
   6   5  14      153.51      132.51     10.26 o 
   7   5  14     1688.20     1786.69     42.65 o 
   0   6  14      205.09      195.66     23.10 o 
   1   6  14        6.42        6.75      5.61 o 
   2   6  14      115.33      129.07     12.10 o 
   3   6  14       83.02       68.17      7.14 o 
   4   6  14      200.04      216.19     13.37 o 
   5   6  14     1818.26     1791.76     40.46 o 
   6   6  14        0.05        2.36      5.64 o 
   1   7  14     1528.85     1522.14     35.01 o 
   2   7  14       21.35       14.88      2.85 o 
   3   7  14     1339.36     1317.29     24.65 o 
   4   7  14       38.04       42.16      6.00 o 
   5   7  14     1147.60     1106.49     29.31 o 
   6   7  14      122.76       93.41      7.84 o 
   0   8  14     1846.51     1784.46     33.48 o 
   1   8  14    17588.11    17716.61    252.33 o 
   2   8  14      390.69      313.30     18.91 o 
   3   8  14    12050.80    11824.89    215.53 o 
   4   8  14       83.68       83.64      6.22 o 
   5   8  14     9036.69     9249.37    169.10 o 
   6   8  14        2.67       10.49      5.81 o 
   1   9  14      272.28      256.08     15.07 o 
   2   9  14       56.29       41.49      4.21 o 
   3   9  14       98.56      105.34      6.98 o 
   4   9  14       60.22       44.92      4.47 o 
   5   9  14      377.18      334.64     23.21 o 
   0  10  14     1449.86     1349.94     48.25 o 
   1  10  14      211.51      205.03     12.70 o 
   2  10  14      199.32      187.50     10.21 o 
   3  10  14      293.52      262.88     17.04 o 
   4  10  14        4.39        0.94      6.59 o 
   1  11  14       15.01       12.11      2.83 o 
   2  11  14      196.24      185.37     10.80 o 
   3  11  14      690.69      670.61     37.23 o 
   4  11  14      191.63      192.92     16.40 o 
   0  12  14      514.48      437.97     31.20 o 
   1  12  14    13107.21    13368.64    346.64 o 
   2  12  14       23.45       15.91      6.40 o 
   1   1  15        0.10       12.61      4.12 o 
   2   1  15     1159.62     1134.94     17.89 o 
   3   1  15      746.07      755.28     19.77 o 
   4   1  15     1506.41     1516.52     26.66 o 
   5   1  15     1804.12     1925.58     34.90 o 
   6   1  15      988.11     1051.46     40.27 o 
   7   1  15      687.36      674.09     43.46 o 
   0   2  15    22054.59    21604.86    216.91 o 
   1   2  15       92.30       80.34      5.42 o 
   2   2  15    39428.18    40664.88    447.40 o 
   3   2  15      909.62      896.40     21.32 o 
   4   2  15    15926.53    16325.59    190.14 o 
   5   2  15     1808.17     1792.93     35.07 o 
   6   2  15     8356.51     8542.81    159.19 o 
   7   2  15      113.29       84.58      6.77 o 
   1   3  15      586.03      540.23     15.20 o 
   2   3  15      128.35      130.99      6.87 o 
   3   3  15        3.21       10.80      5.51 o 
   4   3  15       77.90       98.45      6.56 o 
   5   3  15       31.19       22.13      5.15 o 
   6   3  15     1280.78     1285.26     37.60 o 
   7   3  15        6.04       -0.09      6.12 o 
   0   4  15     6673.19     6629.72    149.31 o 
   1   4  15      271.44      243.72     14.16 o 
   2   4  15      166.49      139.02      8.39 o 
   3   4  15       29.64       22.59     11.43 o 
   4   4  15      211.05      212.51     15.10 o 
   5   4  15        0.99        3.71      9.66 o 
   6   4  15      440.21      406.87     30.21 o 
   1   5  15        1.20        3.24      3.55 o 
   2   5  15      173.82      176.16     10.90 o 
   3   5  15      471.69      482.66     21.55 o 
   4   5  15       19.72       10.75      4.76 o 
   5   5  15        0.22        5.56      4.56 o 
   6   5  15      184.63      170.56     12.16 o 
   0   6  15    29995.14    30539.18    530.18 o 
   1   6  15       55.15       79.13      5.48 o 
   2   6  15    18308.79    17569.43    235.77 o 
   3   6  15      632.84      609.44     24.46 o 
   4   6  15    18959.38    19328.11    272.94 o 
   5   6  15       96.24       90.81      6.38 o 
   6   6  15     9995.86    10528.67    214.45 o 
   1   7  15        0.70       -1.22      3.38 o 
   2   7  15       26.16       30.45      3.14 o 
   3   7  15      651.03      584.09     26.63 o 
   4   7  15        5.40        3.24      3.60 o 
   5   7  15      590.44      573.44     35.81 o 
   6   7  15     1589.72     1604.50     41.53 o 
   0   8  15      418.64      376.06     27.61 o 
   1   8  15     1752.36     1605.01     45.91 o 
   2   8  15       99.86       82.66      5.27 o 
   3   8  15     1240.11     1161.62     48.73 o 
   4   8  15      630.36      609.15     23.94 o 
   5   8  15        7.28        5.21      5.81 o 
   1   9  15      177.55      145.27      9.36 o 
   2   9  15       73.80       79.49      5.36 o 
   3   9  15        0.95        5.11      4.20 o 
   4   9  15      417.29      350.33     23.59 o 
   5   9  15      669.67      687.97     44.50 o 
   0  10  15    12104.50    11896.88    271.22 o 
   1  10  15      760.72      678.77     29.03 o 
   2  10  15    12931.62    12961.89    282.08 o 
   3  10  15      695.32      713.46     36.63 o 
   4  10  15     8003.75     8298.74    171.27 o 
   1  11  15        0.43        9.67      3.63 o 
   2  11  15      250.56      216.79     17.04 o 
   3  11  15        4.06       10.73      3.63 o 
   0  12  15      402.88      319.69     32.74 o 
   1  12  15      209.17      176.20     13.65 o 
   0   0  16     1150.96     1058.77     39.35 o 
   1   0  16    32466.93    33339.11    399.64 o 
   2   0  16     4424.76     4328.95     72.21 o 
   3   0  16    37208.34    40506.43    534.58 o 
   4   0  16     5074.22     5043.06     87.20 o 
   5   0  16    14123.37    14885.40    301.61 o 
   6   0  16     5080.38     5359.99    126.00 o 
   1   1  16      310.35      328.24     19.68 o 
   2   1  16      459.52      455.19     18.68 o 
   3   1  16      159.34      164.43      9.29 o 
   4   1  16      436.97      444.17     27.55 o 
   5   1  16      356.07      379.80     28.62 o 
   6   1  16     1355.22     1415.43     39.35 o 
   0   2  16     3097.55     3193.87     51.81 o 
   1   2  16      931.84      984.15     24.28 o 
   2   2  16      613.81      589.94     33.51 o 
   3   2  16       61.32       65.44      4.75 o 
   4   2  16        0.06        2.00      5.18 o 
   5   2  16       66.44       67.26      6.66 o 
   6   2  16      276.24      251.37     17.62 o 
   1   3  16      336.16      367.25     16.91 o 
   2   3  16      646.10      584.27     24.79 o 
   3   3  16       78.84       83.16      5.88 o 
   4   3  16      117.00      127.09      8.63 o 
   5   3  16      405.49      415.33     22.71 o 
   6   3  16      206.17      200.07     15.04 o 
   0   4  16     4775.58     4489.10     82.48 o 
   1   4  16    10452.04     9816.06     92.26 o 
   2   4  16     9512.17     9784.43     98.83 o 
   3   4  16    13542.45    13677.85    204.59 o 
   4   4  16     2477.71     2348.75     39.49 o 
   5   4  16     8076.92     8455.11    137.47 o 
   6   4  16     2778.24     2795.38     62.76 o 
   1   5  16      507.29      536.86     22.84 o 
   2   5  16     1266.20     1242.55     21.43 o 
   3   5  16       81.90      100.62      6.86 o 
   4   5  16      670.72      658.56     42.05 o 
   5   5  16      374.04      351.31     26.26 o 
   6   5  16      541.68      485.55     36.21 o 
   0   6  16      479.88      502.12     45.01 o 
   1   6  16      210.68      187.43     12.38 o 
   2   6  16      372.52      345.60     21.26 o 
   3   6  16      839.36      765.79     22.80 o 
   4   6  16       97.08       80.15      8.90 o 
   5   6  16      215.98      206.49     14.49 o 
   2   7  16       29.33       32.17      3.67 o 
   3   7  16       15.01       14.62      3.04 o 
   4   7  16      530.71      485.56     31.98 o 
   5   7  16       80.47       69.40      6.17 o 
   0   8  16     2899.37     2803.82     65.21 o 
   1   8  16    15241.83    15064.53    204.08 o 
   2   8  16     3882.10     3833.98     74.29 o 
   3   8  16    11640.29    11670.45    174.10 o 
   4   8  16     1486.31     1384.84     34.57 o 
   5   8  16     7487.53     7685.16    141.47 o 
   1   9  16       64.20       52.51      4.07 o 
   2   9  16       69.42       71.60      4.34 o 
   3   9  16      761.97      694.51     34.33 o 
   4   9  16      744.42      739.62     28.53 o 
   0  10  16      228.57      202.52     21.56 o 
   1  10  16      141.37      118.25      7.00 o 
   2  10  16      592.83      494.90     29.14 o 
   3  10  16        2.63        6.76      4.49 o 
   1  11  16      167.21      126.38      7.58 o 
   2  11  16       53.15       52.05      5.97 o 
   1   1  17      138.45      171.95     10.46 o 
   2   1  17      986.55      966.26     17.18 o 
   3   1  17      193.37      184.78     11.76 o 
   4   1  17      666.11      635.70     32.64 o 
   5   1  17       90.27       92.34      7.97 o 
   6   1  17      269.24      258.51     20.73 o 
   0   2  17     9717.09     9695.50    124.82 o 
   1   2  17    18097.39    18636.43    161.91 o 
   2   2  17     4461.19     4357.68     50.16 o 
   3   2  17     6886.90     6578.31     78.09 o 
   4   2  17    11665.09    12093.45    163.93 o 
   5   2  17     7080.94     7307.49    126.44 o 
   6   2  17     5875.02     6103.01    126.06 o 
   1   3  17      306.72      353.53     17.13 o 
   2   3  17      201.74      203.98     12.74 o 
   3   3  17      603.50      663.17     33.82 o 
   4   3  17      252.66      260.03     17.50 o 
   5   3  17      203.49      205.33     16.05 o 
   6   3  17     1181.16     1190.95     48.83 o 
   0   4  17     1632.31     1485.99     36.56 o 
   1   4  17      163.58      141.04     10.38 o 
   2   4  17      342.08      326.63     21.42 o 
   3   4  17        0.32      -10.62      7.08 o 
   4   4  17        9.49       12.20      4.08 o 
   5   4  17       75.87       61.71      5.94 o 
   6   4  17        1.52        9.68     11.00 o 
   1   5  17       46.91       41.39      3.82 o 
   2   5  17        3.38       13.43      2.79 o 
   3   5  17       42.67       49.04      4.80 o 
   4   5  17       69.24       66.43      6.20 o 
   5   5  17       23.64       34.77      5.54 o 
   0   6  17     8005.88     7785.06    145.07 o 
   1   6  17    13404.81    13623.65    166.81 o 
   2   6  17    12744.65    12746.15    218.79 o 
   3   6  17     7224.13     7145.16    103.27 o 
   4   6  17     5829.46     5934.38     97.98 o 
   5   6  17     5670.46     5696.04    109.83 o 
   1   7  17       17.68       11.46      3.87 o 
   2   7  17       29.24       22.41      3.21 o 
   3   7  17      633.76      626.43     37.58 o 
   4   7  17        0.81       -1.04      5.18 o 
   5   7  17      567.40      547.93     33.84 o 
   0   8  17      124.94      107.33     11.89 o 
   1   8  17      705.17      598.56     25.79 o 
   2   8  17       90.85       70.38      7.49 o 
   3   8  17       55.90       52.29      4.92 o 
   4   8  17       13.10        6.36      5.51 o 
   1   9  17        5.75       14.30      3.38 o 
   2   9  17       27.13       28.02      3.50 o 
   3   9  17        0.81       -0.12      4.70 o 
   0  10  17     6627.47     6912.40    174.41 o 
   1  10  17     5378.03     5413.35     98.21 o 
   2  10  17     3588.52     3430.39     67.43 o 
   0   0  18    30365.32    31662.91    765.70 o 
   1   0  18     4779.35     5028.71     85.23 o 
   2   0  18    31798.15    33822.87    704.00 o 
   3   0  18     3729.70     3701.33     72.34 o 
   4   0  18     5909.44     5827.79    125.45 o 
   5   0  18     3929.23     4020.73     99.63 o 
   6   0  18     4257.46     4509.80    133.69 o 
   1   1  18        1.78       16.98      3.54 o 
   2   1  18       53.16       48.56      4.99 o 
   3   1  18       25.79       20.78      3.72 o 
   4   1  18     1360.36     1413.38     30.22 o 
   5   1  18        5.01       11.02      5.81 o 
   6   1  18        3.09       -3.61      6.61 o 
   0   2  18      176.52      141.59     13.05 o 
   1   2  18      200.10      156.66     13.74 o 
   2   2  18       42.87       36.34      3.83 o 
   3   2  18      228.57      220.03     14.39 o 
   4   2  18        3.78       -6.04      5.21 o 
   5   2  18        0.03       12.55      5.75 o 
   1   3  18       11.58       24.35      3.74 o 
   2   3  18      928.47      937.41     24.43 o 
   3   3  18        0.45        4.26      3.81 o 
   4   3  18      177.99      142.83      9.77 o 
   5   3  18       56.07       56.11      5.36 o 
   0   4  18    13753.52    13719.23    237.48 o 
   1   4  18      350.18      354.81     18.46 o 
   2   4  18    15557.94    16010.23    202.56 o 
   3   4  18     1283.11     1222.73     33.34 o 
   4   4  18     7703.49     7847.67    128.71 o 
   5   4  18     1199.20     1062.14     67.05 o 
   1   5  18       17.79       19.16      3.17 o 
   2   5  18      170.61      169.23     10.63 o 
   3   5  18       82.83       77.21      6.24 o 
   4   5  18      390.94      389.64     26.55 o 
   5   5  18       46.12       53.82      5.11 o 
   0   6  18      209.82      210.35     19.94 o 
   1   6  18      492.94      395.12     23.43 o 
   2   6  18      570.05      540.85     19.35 o 
   3   6  18      214.27      227.24     16.69 o 
   4   6  18      201.31      180.64     17.47 o 
   1   7  18       13.61       17.77      4.19 o 
   2   7  18        5.59        3.62      3.09 o 
   3   7  18       59.34       72.33      6.00 o 
   4   7  18        2.68       12.01      4.15 o 
   0   8  18     8835.56     8712.04    190.38 o 
   1   8  18     2241.31     2177.97     37.08 o 
   2   8  18    11175.77    11339.68    195.47 o 
   3   8  18     3198.56     3302.43     69.12 o 
   1   9  18        0.39       -0.98      3.71 o 
   2   9  18      573.98      500.84     29.49 o 
   0  10  18       45.96       26.53      7.42 o 
   1  10  18       68.73       66.45      5.99 o 
   1   1  19       27.88       27.58      4.14 o 
   2   1  19       66.43       74.87      6.54 o 
   3   1  19      288.01      246.91     14.50 o 
   4   1  19      136.42      150.18     10.34 o 
   5   1  19      350.59      359.17     26.52 o 
   0   2  19       42.99       70.27     10.42 o 
   1   2  19    18762.96    19575.75    176.79 o 
   2   2  19       15.80       28.07      5.41 o 
   3   2  19    11867.00    12218.09    166.97 o 
   4   2  19       68.86       63.82      6.06 o 
   5   2  19     6891.77     7205.41    140.77 o 
   1   3  19      163.78      166.26     10.66 o 
   2   3  19      172.31      156.54     10.50 o 
   3   3  19     1882.47     1915.00     37.95 o 
   4   3  19        5.62       10.53      5.49 o 
   5   3  19     1163.17     1186.11     36.17 o 
   0   4  19      618.47      499.15     43.86 o 
   1   4  19      216.74      229.96     15.37 o 
   2   4  19      110.04       83.11      7.00 o 
   3   4  19       95.62       93.95      7.07 o 
   4   4  19        0.28        4.16      8.46 o 
   5   4  19        9.61        9.39      5.21 o 
   1   5  19      240.50      226.37     15.38 o 
   2   5  19        0.37       14.10      3.24 o 
   3   5  19      168.15      140.62      9.56 o 
   4   5  19        2.64        6.24      4.14 o 
   0   6  19      371.86      407.35     28.44 o 
   1   6  19    18397.42    18820.87    214.27 o 
   2   6  19      191.89      191.21     11.81 o 
   3   6  19    10739.24    10889.73    202.30 o 
   4   6  19      492.11      458.91     29.90 o 
   1   7  19      101.58      103.67      7.00 o 
   2   7  19      226.23      229.69     18.39 o 
   3   7  19      132.80      125.66      9.85 o 
   0   8  19      255.99      234.92     24.79 o 
   1   8  19      578.79      586.03     29.42 o 
   2   8  19       56.13       53.54      9.31 o 
   1   9  19       50.34       44.55      4.79 o 
   0   0  20    19104.98    20385.10    270.37 o 
   1   0  20     2128.09     2307.10     63.91 o 
   2   0  20    13790.63    14663.21    176.63 o 
   3   0  20      611.83      548.61     36.59 o 
   4   0  20    10878.75    11506.41    320.72 o 
   1   1  20       11.52       22.62      4.29 o 
   2   1  20      888.31      872.64     22.20 o 
   3   1  20      100.29      112.40      8.00 o 
   4   1  20       37.00       42.41      7.48 o 
   0   2  20      303.90      328.78     35.10 o 
   1   2  20       22.25       12.58      5.31 o 
   2   2  20       60.27       61.43      4.60 o 
   3   2  20       21.91       10.20      6.31 o 
   4   2  20       18.14       24.70      4.55 o 
   1   3  20        1.18        1.29      4.04 o 
   2   3  20      133.06      127.83      9.01 o 
   3   3  20       39.68       41.16      4.84 o 
   4   3  20      996.69     1045.54     39.21 o 
   0   4  20    14155.62    14644.20    343.39 o 
   1   4  20      549.16      583.01     29.22 o 
   2   4  20    10432.44    10699.32    170.68 o 
   3   4  20      509.47      502.69     34.48 o 
   4   4  20     7321.64     7591.27    139.22 o 
   1   5  20       33.61       28.50      5.62 o 
   2   5  20      560.20      517.18     34.00 o 
   3   5  20      173.94      151.81     11.93 o 
   0   6  20      941.13      873.32     37.31 o 
   1   6  20      104.33       62.36      6.34 o 
   2   6  20      249.28      238.62     19.16 o 
   3   6  20       88.01       74.74      6.96 o 
   1   7  20        6.35       14.48      4.55 o 
   2   7  20       49.32       50.15      6.21 o 
   0   8  20    10566.79    10664.41    341.75 o 
   1   8  20      590.76      546.88     36.54 o 
   1   1  21      116.71      121.13      9.49 o 
   2   1  21       60.67       76.21      7.37 o 
   3   1  21      232.28      208.51     13.98 o 
   4   1  21      150.95      141.64      9.82 o 
   0   2  21     1227.72     1233.77     48.88 o 
   1   2  21     8584.35     8846.52    150.53 o 
   2   2  21     4937.07     5170.04     81.33 o 
   3   2  21     7256.73     7472.95    142.16 o 
   1   3  21      147.81      158.60     11.31 o 
   2   3  21      233.75      275.69     17.42 o 
   3   3  21      269.16      256.56     20.11 o 
   0   4  21      112.92      128.96     14.52 o 
   1   4  21      164.97      181.51     14.50 o 
   2   4  21      504.70      466.57     33.14 o 
   3   4  21       18.53       11.46      7.75 o 
   1   5  21        4.80        7.66      4.70 o 
   2   5  21       97.75      102.06      9.13 o 
   0   6  21     3389.84     3535.36    111.42 o 
   1   6  21     8875.48     9541.58    171.34 o 
   2   6  21     2825.64     2903.64     62.07 o 
   0   0  22     7483.00     8131.62    264.41 o 
   1   0  22     9468.22    10712.74    298.92 o 
   2   0  22     3309.65     3422.74    111.19 o 
   3   0  22     6368.97     6810.09    264.89 o 
   1   1  22       51.35       83.76      6.85 o 
   2   1  22        0.22        5.49      5.80 o 
   3   1  22       87.89       75.71      7.45 o 
   0   2  22      550.93      628.72     72.69 o 
   1   2  22       20.27       16.38      4.66 o 
   2   2  22       38.91       32.84      6.31 o 
   1   3  22      207.34      205.25     13.57 o 
   2   3  22       56.57       62.34      6.63 o 
   0   4  22     7347.87     8266.64    222.52 o 
   1   4  22     4224.00     4304.66     88.28 o 
   2   4  22     5096.34     5474.46    124.69 o 
   1   5  22       92.87       87.97      7.10 o 
   1   1  23      138.18      153.33     11.35 o 
   0   2  23     8771.78     9378.23    254.47 o 
   1   2  23     2472.42     2772.10     64.49 o 
                                                 
